# Supplementary material for: Fast relaxing red and near-IR switchable azobenzenes with chalcogen and halogen substituents: periodic trends, tuneable thermal half-lives and chalcogen bonding
Source: Chem Sci. 2022 Sep 20;13(39):11551–9. doi: 10.1039/d2sc04601f (PMC9555560; doi:10.1039/d2sc04601f)
Supplement: SC-013-D2SC04601F-s002 [file SC-013-D2SC04601F-s002.cif]

# Electronic Supplementary Material (ESI) for Chemical Science.
# This journal is © The Royal Society of Chemistry 2022

####################################################################### 
# 
# This file contains crystal structure data downloaded from the 
# Cambridge Structural Database (CSD) hosted by the Cambridge 
# Crystallographic Data Centre (CCDC).
# 
# Full information about CCDC data access policies and citation 
# guidelines are available at http://www.ccdc.cam.ac.uk/access/V1 
# 
# Audit and citation data items may have been added by the CCDC. 
# Please retain this information to preserve the provenance of 
# this file and to allow appropriate attribution of the data. 
# 
#######################################################################

data_1-Br4NHBoc
_database_code_depnum_ccdc_archive 'CCDC 2196083'
loop_
_audit_author_name
_audit_author_address
'Kirsten Christensen'
;University of Oxford
United Kingdom
;
_audit_update_record             
;
2022-08-10 deposited with the CCDC.	2022-09-19 downloaded from the CCDC.
;
#============================================================================== 
_audit_creation_date             2022-02-25
_audit_creation_method           'CRYSTALS_ver_14.61_build_7932 '

_oxford_structure_analysis_title 7579
_chemical_name_systematic        .
_chemical_melting_point          'not measured'

_refine_special_details          
;
?
;

_cell_length_a                   20.6359(4)
_cell_length_b                   5.18090(10)
_cell_length_c                   27.7349(6)
_cell_angle_alpha                90
_cell_angle_beta                 104.528(2)
_cell_angle_gamma                90
_cell_volume                     2870.40(10)

_symmetry_cell_setting           monoclinic
_symmetry_space_group_name_H-M   'I 2/a '
_symmetry_space_group_name_Hall  '-I 2ya'
loop_
_symmetry_equiv_pos_as_xyz
x,y,z
-x,-y,-z
x+1/2,y+1/2,z+1/2
-x+1/2,-y+1/2,-z+1/2
-x+1/2,y,-z
x+1/2,-y,z
-x+1,y+1/2,-z+1/2
x+1,-y+1/2,z+1/2

loop_
_atom_type_symbol
_atom_type_scat_dispersion_real
_atom_type_scat_dispersion_imag
_atom_type_scat_Cromer_Mann_a1
_atom_type_scat_Cromer_Mann_b1
_atom_type_scat_Cromer_Mann_a2
_atom_type_scat_Cromer_Mann_b2
_atom_type_scat_Cromer_Mann_a3
_atom_type_scat_Cromer_Mann_b3
_atom_type_scat_Cromer_Mann_a4
_atom_type_scat_Cromer_Mann_b4
_atom_type_scat_Cromer_Mann_c
_atom_type_scat_source
C 0.0181 0.0091 2.3100 20.8439 1.0200 10.2075 1.5886 0.5687 0.8650 51.6512
0.2156 'International Tables Vol C 4.2.6.8 and 6.1.1.4'
H 0.0000 0.0000 0.4930 10.5109 0.3229 26.1257 0.1402 3.1424 0.0408 57.7998
0.0030 'International Tables Vol C 4.2.6.8 and 6.1.1.4'
O 0.0492 0.0322 3.0485 13.2771 2.2868 5.7011 1.5463 0.3239 0.8670 32.9089
0.2508 'International Tables Vol C 4.2.6.8 and 6.1.1.4'
N 0.0311 0.0180 12.2126 0.0057 3.1322 9.8933 2.0125 28.9975 1.1663 0.5826
-11.5290 'International Tables Vol C 4.2.6.8 and 6.1.1.4'
Br -0.6763 1.2805 17.1789 2.1723 5.2358 16.5796 5.6377 0.2609 3.9851 41.4328
2.9557 'International Tables Vol C 4.2.6.8 and 6.1.1.4'


_cell_formula_units_Z            4

# Given Formula = C48 H56 Br8 N8 O8 
# Dc =      3.50 Fooo =   2976.00 Mu =    142.93 M =   1512.25
# Found Formula = C24 H28 Br4 N4 O4 
# Dc =      1.75 FOOO =   1488.00 Mu =     71.47 M =    756.13

_chemical_formula_sum            'C24 H28 Br4 N4 O4'
_chemical_formula_moiety         'C24 H28 Br4 N4 O4'
_chemical_compound_source        .
_chemical_formula_weight         756.13


_cell_measurement_reflns_used    9511
_cell_measurement_theta_min      4.41
_cell_measurement_theta_max      75.93
_cell_measurement_temperature    150

_exptl_crystal_description       lath
_exptl_crystal_colour            clear_intense_red
_exptl_crystal_size_min          0.01
_exptl_crystal_size_mid          0.05
_exptl_crystal_size_max          0.31

_exptl_crystal_density_diffrn    1.750
_exptl_crystal_density_meas      'not measured'
_exptl_crystal_density_method    'not measured'
# Non-dispersive F(000): 
_exptl_crystal_F_000             1488
_exptl_absorpt_coefficient_mu    7.147

# Sheldrick geometric approximatio 0.70 0.93 
_exptl_absorpt_correction_type   multi-scan
_exptl_absorpt_process_details   
; 
 CrysAlisPro (Rigaku Oxford Diffraction, 2017) 
;
_exptl_absorpt_correction_T_min  0.23
_exptl_absorpt_correction_T_max  0.93
_diffrn_measurement_device_type  'Oxford Diffraction SuperNova'
_diffrn_measurement_device       Area
_diffrn_radiation_monochromator  'focussing mirrors'
_diffrn_radiation_type           'Cu K\a'
_diffrn_radiation_wavelength     1.54184
_diffrn_measurement_method       \w

# If a reference occurs more than once, delete the author 
# and date from subsequent references. 
_computing_data_collection       'SuperNova, (Oxford Diffraction, 2010)'
_computing_cell_refinement       
; 
 CrysAlisPro (Rigaku Oxford Diffraction, 2017) 
;
_computing_data_reduction        
; 
 CrysAlisPro (Rigaku Oxford Diffraction, 2017) 
;
_computing_structure_solution    'Superflip (Palatinus & Chapuis, 2007)'
_computing_structure_refinement  'CRYSTALS (Betteridge et al., 2003)'
_computing_publication_material  'CRYSTALS (Betteridge et al., 2003)'
_computing_molecular_graphics    'CAMERON (Watkin et al., 1996)'

_diffrn_standards_interval_time  .
_diffrn_standards_interval_count .
_diffrn_standards_number         0
_diffrn_standards_decay_%        .

_diffrn_ambient_temperature      150
_diffrn_reflns_number            13970
_diffrn_reflns_av_unetI/netI     0.048
_reflns_number_total             2983
_diffrn_reflns_av_R_equivalents  0.041
_diffrn_reflns_av_sigmaI/netI    0.0581
# Number of reflections with Friedels Law is 2983 
# Theoretical number of reflections is about 6007 

_diffrn_reflns_theta_min         4.427
_diffrn_reflns_theta_max         76.043
_diffrn_measured_fraction_theta_max 0.990

_diffrn_reflns_theta_full        74.523
_diffrn_measured_fraction_theta_full 0.996


_diffrn_reflns_limit_h_min       -18
_diffrn_reflns_limit_h_max       25
_diffrn_reflns_limit_k_min       -6
_diffrn_reflns_limit_k_max       6
_diffrn_reflns_limit_l_min       -34
_diffrn_reflns_limit_l_max       34
_reflns_limit_h_min              -25
_reflns_limit_h_max              24
_reflns_limit_k_min              0
_reflns_limit_k_max              6
_reflns_limit_l_min              0
_reflns_limit_l_max              34

_oxford_diffrn_Wilson_B_factor   4.05
_oxford_diffrn_Wilson_scale      0.68

_atom_sites_solution_primary     other #heavy,direct,difmap,geom,iterative
# _atom_sites_solution_secondary  difmap
_atom_sites_solution_hydrogens   difmap

_refine_diff_density_min         -1.12
_refine_diff_density_max         3.23


# The current dictionary definitions do not cover the 
# situation where the reflections used for refinement were 
# selected by a user-defined sigma threshold 

# Explicitly named reflections are ALWAYS excluded from R&wR 

# The values actually used during refinement 
# These are labelled "all" for compatibility with PLATON 
_oxford_refine_reflns_threshold_expression I>-10.0\s(I)
_refine_ls_number_restraints     0
_refine_ls_number_parameters     164
_refine_ls_number_reflns         2978
_refine_ls_R_factor_ref          0.1044
_refine_ls_wR_factor_ref         0.0666
_refine_ls_goodness_of_fit_ref   1.1565
_refine_ls_shift/su_max          0.0015410
_refine_ls_shift/su_mean         0.0000529


# Computed with I/sigma = -10 
_reflns_number_all               2978
_refine_ls_R_factor_all          0.1044
_refine_ls_wR_factor_all         0.0666

# Computed with I/sigma = +2 a la SHELX 
_reflns_threshold_expression     I>2.0\s(I)
_reflns_number_gt                2813
_refine_ls_R_factor_gt           0.1031
_refine_ls_wR_factor_gt          0.0656


_refine_ls_structure_factor_coef Fsqd
_refine_ls_matrix_type           full
_refine_ls_hydrogen_treatment    constr #undef, noref, refall,
# refxyz, refU, constr or mixed
_refine_ls_weighting_scheme      sigma
_refine_ls_weighting_details     
;
 Method= 
 SQRT(W) = 1/(Data with the key SIGMA(/FO/) in list 6) 
;

# Uequiv = arithmetic mean of Ui i.e. Ueqiv = (U1+U2+U3)/3

# Replace last . with number of unfound hydrogen atoms attached to an atom.

# ..._refinement_flags_... 
# . no refinement constraints           S special position constraint on site
# G rigid group refinement of site      R riding atom
# D distance or angle restraint on site T thermal displacement constraints
# U Uiso or Uij restraint (rigid bond)  P partial occupancy constraint


loop_
_atom_site_label
_atom_site_type_symbol
_atom_site_fract_x
_atom_site_fract_y
_atom_site_fract_z
_atom_site_U_iso_or_equiv
_atom_site_occupancy
_atom_site_adp_type
_atom_site_refinement_flags_posn
_atom_site_refinement_flags_adp
_atom_site_refinement_flags_occupancy
_atom_site_disorder_assembly
_atom_site_disorder_group
_atom_site_attached_hydrogens
N1 N 0.28050(10) 0.9196(4) 0.51082(8) 0.0460 1.0000 Uani . . . . . .
C2 C 0.32328(11) 0.9292(5) 0.47767(9) 0.0459 1.0000 Uani . . . . . .
C3 C 0.31507(11) 1.0956(5) 0.43669(9) 0.0465 1.0000 Uani . . . . . .
C4 C 0.35940(12) 1.0952(5) 0.40656(9) 0.0479 1.0000 Uani . . . . . .
C5 C 0.41420(11) 0.9270(5) 0.41678(9) 0.0450 1.0000 Uani . . . . . .
C6 C 0.42457(11) 0.7696(5) 0.45854(10) 0.0479 1.0000 Uani . . . . . .
C7 C 0.38061(11) 0.7747(5) 0.48862(8) 0.0461 1.0000 Uani . . . . . .
Br8 Br 0.246263(13) 1.34359(5) 0.421943(10) 0.0522 1.0000 Uani . . . . . .
Br9 Br 0.398025(12) 0.55496(6) 0.544600(11) 0.0575 1.0000 Uani . . . . . .
C10 C 0.46294(12) 0.9271(5) 0.38381(10) 0.0492 1.0000 Uani . . . . . .
N11 N 0.43057(11) 0.9374(4) 0.33128(8) 0.0503 1.0000 Uani . . . . . .
C12 C 0.41248(13) 0.7211(5) 0.30396(10) 0.0508 1.0000 Uani . . . . . .
O13 O 0.42124(12) 0.5052(4) 0.32082(8) 0.0608 1.0000 Uani . . . . . .
O14 O 0.38489(13) 0.7852(4) 0.25641(8) 0.0620 1.0000 Uani . . . . . .
C15 C 0.36353(19) 0.5856(5) 0.21748(11) 0.0612 1.0000 Uani . . . . . .
C16 C 0.3356(4) 0.7509(7) 0.17163(13) 0.1102 1.0000 Uani . . . . . .
C17 C 0.42298(18) 0.4227(8) 0.21322(16) 0.0760 1.0000 Uani . . . . . .
C18 C 0.30794(17) 0.4265(8) 0.22865(17) 0.0758 1.0000 Uani . . . . . .
H41 H 0.3538 1.2108 0.3804 0.0578 1.0000 Uiso R . . . . .
H61 H 0.4611 0.6574 0.4662 0.0581 1.0000 Uiso R . . . . .
H101 H 0.4940 1.0721 0.3921 0.0584 1.0000 Uiso R . . . . .
H102 H 0.4879 0.7671 0.3906 0.0589 1.0000 Uiso R . . . . .
H162 H 0.3159 0.6373 0.1442 0.1646 1.0000 Uiso R . . . . .
H161 H 0.3714 0.8489 0.1638 0.1650 1.0000 Uiso R . . . . .
H163 H 0.3022 0.8679 0.1774 0.1650 1.0000 Uiso R . . . . .
H173 H 0.4109 0.3337 0.1817 0.1139 1.0000 Uiso R . . . . .
H172 H 0.4616 0.5293 0.2148 0.1140 1.0000 Uiso R . . . . .
H171 H 0.4340 0.3000 0.2401 0.1136 1.0000 Uiso R . . . . .
H183 H 0.2896 0.3194 0.2000 0.1142 1.0000 Uiso R . . . . .
H182 H 0.3254 0.3255 0.2578 0.1137 1.0000 Uiso R . . . . .
H181 H 0.2740 0.5414 0.2349 0.1139 1.0000 Uiso R . . . . .
H111 H 0.4241 1.0820 0.3174 0.0590 1.0000 Uiso R . . . . .
loop_
_atom_site_aniso_label
_atom_site_aniso_U_11
_atom_site_aniso_U_22
_atom_site_aniso_U_33
_atom_site_aniso_U_23
_atom_site_aniso_U_13
_atom_site_aniso_U_12
N1 0.0376(7) 0.0481(9) 0.0515(10) 0.0018(8) 0.0093(7) 0.0032(8)
C2 0.0384(9) 0.0507(12) 0.0468(10) -0.0030(8) 0.0071(8) 0.0014(8)
C3 0.0442(10) 0.0454(10) 0.0511(11) -0.0010(9) 0.0141(9) 0.0041(8)
C4 0.0458(10) 0.0501(11) 0.0493(11) 0.0038(9) 0.0150(9) 0.0057(9)
C5 0.0388(9) 0.0503(12) 0.0484(10) -0.0001(8) 0.0157(8) -0.0016(8)
C6 0.0401(10) 0.0484(11) 0.0575(12) 0.0019(9) 0.0165(9) 0.0041(8)
C7 0.0436(10) 0.0508(11) 0.0451(10) 0.0067(9) 0.0134(8) 0.0005(9)
Br8 0.05018(14) 0.04875(14) 0.05869(14) 0.00374(9) 0.01560(10) 0.01023(9)
Br9 0.04610(14) 0.06799(18) 0.06128(15) 0.02029(12) 0.01866(11) 0.00798(10)
C10 0.0462(10) 0.0514(12) 0.0537(12) -0.0000(9) 0.0194(10) -0.0016(9)
N11 0.0593(11) 0.0446(10) 0.0520(10) 0.0020(7) 0.0234(9) 0.0003(8)
C12 0.0546(12) 0.0438(11) 0.0589(12) 0.0037(10) 0.0235(10) -0.0019(9)
O13 0.0745(11) 0.0497(9) 0.0591(9) 0.0080(8) 0.0186(9) 0.0028(8)
O14 0.0846(13) 0.0409(8) 0.0562(9) 0.0008(8) 0.0098(9) -0.0021(8)
C15 0.0880(19) 0.0378(11) 0.0574(13) -0.0013(10) 0.0174(13) -0.0036(12)
C16 0.206(6) 0.0460(15) 0.0566(15) 0.0042(12) -0.008(2) -0.010(2)
C17 0.0674(17) 0.082(2) 0.087(2) -0.0263(18) 0.0355(17) -0.0164(16)
C18 0.0604(16) 0.076(2) 0.095(2) -0.0205(18) 0.0257(17) -0.0038(14)

_refine_ls_extinction_method     None
_oxford_refine_ls_scale          1.99(3)

loop_
_twin_individual_id
_twin_individual_mass_fraction_refined
_twin_individual_twin_matrix_11
_twin_individual_twin_matrix_12
_twin_individual_twin_matrix_13
_twin_individual_twin_matrix_21
_twin_individual_twin_matrix_22
_twin_individual_twin_matrix_23
_twin_individual_twin_matrix_31
_twin_individual_twin_matrix_32
_twin_individual_twin_matrix_33

1 0.767(5) 1.0000 0.0000 0.0000 0.0000 1.0000 0.0000 0.0000 0.0000 1.0000
2 0.233(5) 1.0000 0.0000 0.0000 0.0000 -1.0000 0.0000 -0.6740 0.0000 -1.0000
loop_
_geom_bond_atom_site_label_1
_geom_bond_site_symmetry_1
_geom_bond_atom_site_label_2
_geom_bond_site_symmetry_2
_geom_bond_distance
_geom_bond_publ_flag
N1 . N1 5_556 1.251(4) yes
N1 . C2 . 1.426(3) yes
C2 . C3 . 1.403(3) yes
C2 . C7 . 1.397(3) yes
C3 . C4 . 1.385(3) yes
C3 . Br8 . 1.882(2) yes
C4 . C5 . 1.399(3) yes
C4 . H41 . 0.925 no
C5 . C6 . 1.389(3) yes
C5 . C10 . 1.520(3) yes
C6 . C7 . 1.378(3) yes
C6 . H61 . 0.933 no
C7 . Br9 . 1.886(2) yes
C10 . N11 . 1.443(3) yes
C10 . H101 . 0.976 no
C10 . H102 . 0.969 no
N11 . C12 . 1.352(3) yes
N11 . H111 . 0.838 no
C12 . O13 . 1.208(3) yes
C12 . O14 . 1.340(4) yes
O14 . C15 . 1.480(3) yes
C15 . C16 . 1.522(4) yes
C15 . C17 . 1.518(5) yes
C15 . C18 . 1.507(5) yes
C16 . H162 . 0.967 no
C16 . H161 . 0.965 no
C16 . H163 . 0.961 no
C17 . H173 . 0.963 no
C17 . H172 . 0.962 no
C17 . H171 . 0.962 no
C18 . H183 . 0.965 no
C18 . H182 . 0.955 no
C18 . H181 . 0.967 no
loop_
_geom_angle_atom_site_label_1
_geom_angle_site_symmetry_1
_geom_angle_atom_site_label_2
_geom_angle_site_symmetry_2
_geom_angle_atom_site_label_3
_geom_angle_site_symmetry_3
_geom_angle
_geom_angle_publ_flag
N1 5_556 N1 . C2 . 113.7(3) yes
N1 . C2 . C3 . 125.1(2) yes
N1 . C2 . C7 . 117.9(2) yes
C3 . C2 . C7 . 116.9(2) yes
C2 . C3 . C4 . 121.6(2) yes
C2 . C3 . Br8 . 121.79(17) yes
C4 . C3 . Br8 . 116.51(19) yes
C3 . C4 . C5 . 120.1(2) yes
C3 . C4 . H41 . 120.1 no
C5 . C4 . H41 . 119.8 no
C4 . C5 . C6 . 118.8(2) yes
C4 . C5 . C10 . 120.1(2) yes
C6 . C5 . C10 . 121.0(2) yes
C5 . C6 . C7 . 120.4(2) yes
C5 . C6 . H61 . 120.2 no
C7 . C6 . H61 . 119.3 no
C2 . C7 . C6 . 122.0(2) yes
C2 . C7 . Br9 . 120.05(17) yes
C6 . C7 . Br9 . 117.92(18) yes
C5 . C10 . N11 . 113.5(2) yes
C5 . C10 . H101 . 110.7 no
N11 . C10 . H101 . 108.6 no
C5 . C10 . H102 . 106.4 no
N11 . C10 . H102 . 108.4 no
H101 . C10 . H102 . 109.2 no
C10 . N11 . C12 . 121.9(2) yes
C10 . N11 . H111 . 118.5 no
C12 . N11 . H111 . 119.6 no
N11 . C12 . O13 . 123.9(3) yes
N11 . C12 . O14 . 109.6(2) yes
O13 . C12 . O14 . 126.5(3) yes
C12 . O14 . C15 . 121.3(2) yes
O14 . C15 . C16 . 101.4(2) yes
O14 . C15 . C17 . 110.3(3) yes
C16 . C15 . C17 . 113.1(4) yes
O14 . C15 . C18 . 109.6(3) yes
C16 . C15 . C18 . 109.3(4) yes
C17 . C15 . C18 . 112.6(3) yes
C15 . C16 . H162 . 108.1 no
C15 . C16 . H161 . 109.5 no
H162 . C16 . H161 . 109.7 no
C15 . C16 . H163 . 110.6 no
H162 . C16 . H163 . 109.8 no
H161 . C16 . H163 . 109.1 no
C15 . C17 . H173 . 107.8 no
C15 . C17 . H172 . 110.8 no
H173 . C17 . H172 . 109.8 no
C15 . C17 . H171 . 110.3 no
H173 . C17 . H171 . 110.1 no
H172 . C17 . H171 . 108.2 no
C15 . C18 . H183 . 107.8 no
C15 . C18 . H182 . 109.2 no
H183 . C18 . H182 . 111.7 no
C15 . C18 . H181 . 108.8 no
H183 . C18 . H181 . 110.5 no
H182 . C18 . H181 . 108.8 no
loop_
_geom_hbond_atom_site_label_D
_geom_hbond_site_symmetry_D
_geom_hbond_atom_site_label_H
_geom_hbond_site_symmetry_H
_geom_hbond_atom_site_label_A
_geom_hbond_site_symmetry_A
_geom_hbond_angle_DHA
_geom_hbond_distance_DH
_geom_hbond_distance_HA
_geom_hbond_distance_DA
_geom_hbond_publ_flag
N11 . H111 . O13 1_565 151 0.84 2.20 2.957(4) yes


_iucr_refine_instructions_details 
;
#
# Punched on 25/02/22 at 08:54:25
#
#LIST     12                                                                    
BLOCK SCALE X'S  U'S 
SUMFIX ELEMENT SCALES 
RIDE C   (   4,X'S) H   (  41,X'S) 
RIDE C   (   6,X'S) H   (  61,X'S) 
RIDE C   (  10,X'S) H   ( 101,X'S) H   ( 102,X'S) 
RIDE N   (  11,X'S) H   ( 111,X'S) 
RIDE C   (  16,X'S) H   ( 162,X'S) H   ( 161,X'S) H   ( 163,X'S) 
RIDE C   (  17,X'S) H   ( 173,X'S) H   ( 172,X'S) H   ( 171,X'S) 
RIDE C   (  18,X'S) H   ( 183,X'S) H   ( 182,X'S) H   ( 181,X'S) 
END                                                                             
#
# Punched on 25/02/22 at 08:54:25
#
#LIST     16                                                                    
NO 
REM   HREST   START (DO NOT REMOVE THIS LINE) 
REM   HREST   END (DO NOT REMOVE THIS LINE) 
END                                                                             
;

# Manually omitted reflections

loop_
_oxford_refln_omitted_index_h
_oxford_refln_omitted_index_k
_oxford_refln_omitted_index_l
_oxford_refln_omitted_flag
_oxford_refln_omitted_details
3 1 4 x .
-3 1 4 x .
-3 1 2 x .
-6 0 4 x .
6 0 4 x .
####################################################################### 
# 
# This file contains crystal structure data downloaded from the 
# Cambridge Structural Database (CSD) hosted by the Cambridge 
# Crystallographic Data Centre (CCDC).
# 
# Full information about CCDC data access policies and citation 
# guidelines are available at http://www.ccdc.cam.ac.uk/access/V1 
# 
# Audit and citation data items may have been added by the CCDC. 
# Please retain this information to preserve the provenance of 
# this file and to allow appropriate attribution of the data. 
# 
#######################################################################

data_3-I4-ester
_database_code_depnum_ccdc_archive 'CCDC 2196085'
loop_
_audit_author_name
_audit_author_address
'Kirsten Christensen'
;University of Oxford
United Kingdom
;
_audit_update_record             
;
2022-08-10 deposited with the CCDC.	2022-09-19 downloaded from the CCDC.
;
#============================================================================== 
_audit_creation_date             2022-05-17
_audit_creation_method           'CRYSTALS_ver_*****_build_8199 '

_oxford_structure_analysis_title 7632
_chemical_name_systematic        .
_chemical_melting_point          'not measured'

_refine_special_details          
;
The highest residual peaks are all close to the four I-atoms.
;

_cell_length_a                   14.0017(3)
_cell_length_b                   8.23620(10)
_cell_length_c                   19.1456(4)
_cell_angle_alpha                90
_cell_angle_beta                 104.636(2)
_cell_angle_gamma                90
_cell_volume                     2136.24(7)

_symmetry_cell_setting           monoclinic
_symmetry_space_group_name_H-M   'P 21/c '
_symmetry_space_group_name_Hall  '-P 2ybc'
loop_
_symmetry_equiv_pos_as_xyz
x,y,z
-x,-y,-z
x,-y+1/2,z+1/2
-x,y+1/2,-z+1/2

loop_
_atom_type_symbol
_atom_type_scat_dispersion_real
_atom_type_scat_dispersion_imag
_atom_type_scat_Cromer_Mann_a1
_atom_type_scat_Cromer_Mann_b1
_atom_type_scat_Cromer_Mann_a2
_atom_type_scat_Cromer_Mann_b2
_atom_type_scat_Cromer_Mann_a3
_atom_type_scat_Cromer_Mann_b3
_atom_type_scat_Cromer_Mann_a4
_atom_type_scat_Cromer_Mann_b4
_atom_type_scat_Cromer_Mann_c
_atom_type_scat_source
C 0.0181 0.0091 2.3100 20.8439 1.0200 10.2075 1.5886 0.5687 0.8650 51.6512
0.2156 'International Tables Vol C 4.2.6.8 and 6.1.1.4'
H 0.0000 0.0000 0.4930 10.5109 0.3229 26.1257 0.1402 3.1424 0.0408 57.7998
0.0030 'International Tables Vol C 4.2.6.8 and 6.1.1.4'
I -0.3257 6.8362 20.1472 4.3470 18.9949 0.3814 7.5138 27.7660 2.2735 66.8776
4.0712 'International Tables Vol C 4.2.6.8 and 6.1.1.4'
N 0.0311 0.0180 12.2126 0.0057 3.1322 9.8933 2.0125 28.9975 1.1663 0.5826
-11.5290 'International Tables Vol C 4.2.6.8 and 6.1.1.4'
O 0.0492 0.0322 3.0485 13.2771 2.2868 5.7011 1.5463 0.3239 0.8670 32.9089
0.2508 'International Tables Vol C 4.2.6.8 and 6.1.1.4'


_cell_formula_units_Z            4

# Given Formula = C18 H14 I4 N2 O4 
# Dc =      2.58 Fooo =   1520.00 Mu =    460.60 M =    829.94
# Found Formula = C18 H14 I4 N2 O4 
# Dc =      2.58 FOOO =   1520.00 Mu =    460.60 M =    829.94

_chemical_formula_sum            'C18 H14 I4 N2 O4'
_chemical_formula_moiety         'C18 H14 I4 N2 O4'
_chemical_compound_source        .
_chemical_formula_weight         829.94


_cell_measurement_reflns_used    12224
_cell_measurement_theta_min      4.74
_cell_measurement_theta_max      76.34
_cell_measurement_temperature    150

_exptl_crystal_description       block
_exptl_crystal_colour            clear_dark_red
_exptl_crystal_size_min          0.09
_exptl_crystal_size_mid          0.10
_exptl_crystal_size_max          0.20

_exptl_crystal_density_diffrn    2.580
_exptl_crystal_density_meas      'not measured'
_exptl_crystal_density_method    'not measured'
# Non-dispersive F(000): 
_exptl_crystal_F_000             1520
_exptl_absorpt_coefficient_mu    46.060

# Sheldrick geometric approximatio 0.01 0.02 
_exptl_absorpt_correction_type   multi-scan
_exptl_absorpt_process_details   
; 
 CrysAlisPro (Rigaku Oxford Diffraction, 2017) 
;
_exptl_absorpt_correction_T_min  0.00
_exptl_absorpt_correction_T_max  0.02
_diffrn_measurement_device_type  'Oxford Diffraction SuperNova'
_diffrn_measurement_device       Area
_diffrn_radiation_monochromator  'focussing mirrors'
_diffrn_radiation_type           'Cu K\a'
_diffrn_radiation_wavelength     1.54184
_diffrn_measurement_method       \w

# If a reference occurs more than once, delete the author 
# and date from subsequent references. 
_computing_data_collection       'SuperNova, (Oxford Diffraction, 2010)'
_computing_cell_refinement       
; 
 CrysAlisPro (Rigaku Oxford Diffraction, 2017) 
;
_computing_data_reduction        
; 
 CrysAlisPro (Rigaku Oxford Diffraction, 2017) 
;
_computing_structure_solution    'Superflip (Palatinus & Chapuis, 2007)'
_computing_structure_refinement  'CRYSTALS (Betteridge et al., 2003)'
_computing_publication_material  'CRYSTALS (Betteridge et al., 2003)'
_computing_molecular_graphics    'CAMERON (Watkin et al., 1996)'

_diffrn_standards_interval_time  .
_diffrn_standards_interval_count .
_diffrn_standards_number         0
_diffrn_standards_decay_%        .

_diffrn_ambient_temperature      150
_diffrn_reflns_number            18739
_diffrn_reflns_av_unetI/netI     0.055
_reflns_number_total             4444
_diffrn_reflns_av_R_equivalents  0.050
# Number of reflections with Friedels Law is 4444 
# Theoretical number of reflections is about 8970 

_diffrn_reflns_theta_min         5.058
_diffrn_reflns_theta_max         76.433
_diffrn_measured_fraction_theta_max 0.990

_diffrn_reflns_theta_full        74.904
_diffrn_measured_fraction_theta_full 0.995


_diffrn_reflns_limit_h_min       -17
_diffrn_reflns_limit_h_max       17
_diffrn_reflns_limit_k_min       -10
_diffrn_reflns_limit_k_max       8
_diffrn_reflns_limit_l_min       -23
_diffrn_reflns_limit_l_max       23
_reflns_limit_h_min              -17
_reflns_limit_h_max              17
_reflns_limit_k_min              0
_reflns_limit_k_max              10
_reflns_limit_l_min              0
_reflns_limit_l_max              23

_oxford_diffrn_Wilson_B_factor   2.73
_oxford_diffrn_Wilson_scale      0.52

_atom_sites_solution_primary     other #heavy,direct,difmap,geom,iterative
# _atom_sites_solution_secondary  difmap
_atom_sites_solution_hydrogens   difmap

_refine_diff_density_min         -1.58
_refine_diff_density_max         4.27


# The current dictionary definitions do not cover the 
# situation where the reflections used for refinement were 
# selected by a user-defined sigma threshold 

# Explicitly named reflections are ALWAYS excluded from R&wR 

# The values actually used during refinement 
# These are labelled "all" for compatibility with PLATON 
_oxford_refine_reflns_threshold_expression I>-10.0\s(I)
_refine_ls_number_restraints     0
_refine_ls_number_parameters     253
_refine_ls_number_reflns         4443
_refine_ls_R_factor_ref          0.0716
_refine_ls_wR_factor_ref         0.1791
_refine_ls_goodness_of_fit_ref   1.0359
_refine_ls_shift/su_max          0.0008691
_refine_ls_shift/su_mean         0.0000299


# Computed with I/sigma = -10 
_reflns_number_all               4443
_refine_ls_R_factor_all          0.0716
_refine_ls_wR_factor_all         0.1791

# Computed with I/sigma = +2 a la SHELX 
_reflns_threshold_expression     I>2.0\s(I)
_reflns_number_gt                4175
_refine_ls_R_factor_gt           0.0694
_refine_ls_wR_factor_gt          0.1752


_refine_ls_structure_factor_coef Fsqd
_refine_ls_matrix_type           full
_refine_ls_hydrogen_treatment    constr #undef, noref, refall,
# refxyz, refU, constr or mixed
_refine_ls_weighting_scheme      calc
_refine_ls_weighting_details     
;
 Method= Modified Sheldrick 
 w=1/[\s^2^(F^2^) + ( 0.16P)^2^ + 0.00P] 
 ,where P=(max(Fo^2^,0) + 2Fc^2^)/3 
;

# Uequiv = arithmetic mean of Ui i.e. Ueqiv = (U1+U2+U3)/3

# Replace last . with number of unfound hydrogen atoms attached to an atom.

# ..._refinement_flags_... 
# . no refinement constraints           S special position constraint on site
# G rigid group refinement of site      R riding atom
# D distance or angle restraint on site T thermal displacement constraints
# U Uiso or Uij restraint (rigid bond)  P partial occupancy constraint


loop_
_atom_site_label
_atom_site_type_symbol
_atom_site_fract_x
_atom_site_fract_y
_atom_site_fract_z
_atom_site_U_iso_or_equiv
_atom_site_occupancy
_atom_site_adp_type
_atom_site_refinement_flags_posn
_atom_site_refinement_flags_adp
_atom_site_refinement_flags_occupancy
_atom_site_disorder_assembly
_atom_site_disorder_group
_atom_site_attached_hydrogens
N1 N 0.7444(4) 0.5418(7) 0.7249(4) 0.0324 1.0000 Uani . . . . . .
C2 C 0.6814(5) 0.5725(7) 0.6544(4) 0.0311 1.0000 Uani . . . . . .
C3 C 0.5945(5) 0.6621(8) 0.6516(4) 0.0347 1.0000 Uani . . . . . .
C4 C 0.5344(5) 0.7105(8) 0.5860(4) 0.0341 1.0000 Uani . . . . . .
C5 C 0.5591(5) 0.6710(8) 0.5219(4) 0.0315 1.0000 Uani . . . . . .
C6 C 0.6449(5) 0.5817(7) 0.5246(4) 0.0338 1.0000 Uani . . . . . .
C7 C 0.7064(5) 0.5342(8) 0.5898(4) 0.0330 1.0000 Uani . . . . . .
I8 I 0.55713(3) 0.72824(5) 0.74603(2) 0.0339 1.0000 Uani . . . . . .
I9 I 0.84036(3) 0.42716(5) 0.58374(3) 0.0362 1.0000 Uani . . . . . .
C10 C 0.5007(5) 0.7258(8) 0.4486(5) 0.0359 1.0000 Uani . . . . . .
O11 O 0.5217(4) 0.6850(7) 0.3942(3) 0.0396 1.0000 Uani . . . . . .
O12 O 0.4281(4) 0.8275(6) 0.4517(3) 0.0358 1.0000 Uani . . . . . .
C13 C 0.3708(6) 0.8852(9) 0.3807(4) 0.0372 1.0000 Uani . . . . . .
C14 C 0.2863(6) 0.9840(9) 0.3930(4) 0.0390 1.0000 Uani . . . . . .
N21 N 0.7795(4) 0.4017(7) 0.7340(4) 0.0337 1.0000 Uani . . . . . .
C22 C 0.8526(4) 0.3834(8) 0.8010(4) 0.0304 1.0000 Uani . . . . . .
C23 C 0.8496(5) 0.2431(8) 0.8429(4) 0.0310 1.0000 Uani . . . . . .
C24 C 0.9205(5) 0.2146(8) 0.9055(4) 0.0328 1.0000 Uani . . . . . .
C25 C 0.9994(5) 0.3226(8) 0.9286(4) 0.0317 1.0000 Uani . . . . . .
C26 C 1.0066(5) 0.4604(8) 0.8870(4) 0.0361 1.0000 Uani . . . . . .
C27 C 0.9329(5) 0.4902(8) 0.8242(4) 0.0323 1.0000 Uani . . . . . .
I28 I 0.73427(3) 0.07665(5) 0.81360(3) 0.0382 1.0000 Uani . . . . . .
I29 I 0.95310(3) 0.69802(5) 0.76600(3) 0.0394 1.0000 Uani . . . . . .
C30 C 1.0735(5) 0.2906(8) 0.9990(4) 0.0345 1.0000 Uani . . . . . .
O31 O 1.0585(4) 0.1933(7) 1.0428(3) 0.0398 1.0000 Uani . . . . . .
O32 O 1.1539(4) 0.3798(7) 1.0070(3) 0.0383 1.0000 Uani . . . . . .
C33 C 1.2285(5) 0.3618(9) 1.0749(4) 0.0382 1.0000 Uani . . . . . .
H41 H 0.4773 0.7700 0.5851 0.0409 1.0000 Uiso R . . . . .
H61 H 0.6608 0.5533 0.4823 0.0408 1.0000 Uiso R . . . . .
H131 H 0.4120 0.9513 0.3585 0.0451 1.0000 Uiso R . . . . .
H132 H 0.3452 0.7937 0.3499 0.0450 1.0000 Uiso R . . . . .
H142 H 0.2521 1.0321 0.3481 0.0580 1.0000 Uiso R . . . . .
H141 H 0.3116 1.0676 0.4277 0.0581 1.0000 Uiso R . . . . .
H143 H 0.2426 0.9135 0.4103 0.0578 1.0000 Uiso R . . . . .
H241 H 0.9160 0.1224 0.9329 0.0389 1.0000 Uiso R . . . . .
H261 H 1.0599 0.5312 0.9012 0.0432 1.0000 Uiso R . . . . .
C34 C 1.2997(6) 0.5021(10) 1.0792(5) 0.0412 1.0000 Uani . . . . . .
H331 H 1.1981 0.3654 1.1149 0.0458 1.0000 Uiso R . . . . .
H332 H 1.2627 0.2601 1.0750 0.0461 1.0000 Uiso R . . . . .
H342 H 1.3346 0.5188 1.1288 0.0621 1.0000 Uiso R . . . . .
H341 H 1.2638 0.5989 1.0607 0.0620 1.0000 Uiso R . . . . .
H343 H 1.3456 0.4768 1.0507 0.0619 1.0000 Uiso R . . . . .
loop_
_atom_site_aniso_label
_atom_site_aniso_U_11
_atom_site_aniso_U_22
_atom_site_aniso_U_33
_atom_site_aniso_U_23
_atom_site_aniso_U_13
_atom_site_aniso_U_12
N1 0.023(2) 0.026(2) 0.048(3) -0.002(2) 0.009(2) -0.0005(19)
C2 0.030(3) 0.022(3) 0.041(3) -0.001(2) 0.008(3) -0.004(2)
C3 0.027(3) 0.029(3) 0.049(4) 0.002(3) 0.011(3) -0.003(2)
C4 0.030(3) 0.026(3) 0.046(4) 0.002(2) 0.008(3) -0.002(2)
C5 0.032(3) 0.023(3) 0.040(3) 0.003(2) 0.009(2) -0.001(2)
C6 0.034(3) 0.024(3) 0.043(3) -0.000(2) 0.010(3) -0.004(2)
C7 0.033(3) 0.021(3) 0.044(3) 0.004(2) 0.009(3) 0.001(2)
I8 0.0298(3) 0.0297(3) 0.0427(3) 0.00032(14) 0.01047(19) -0.00032(13)
I9 0.0311(3) 0.0294(3) 0.0490(3) 0.00149(15) 0.0121(2) 0.00299(13)
C10 0.030(3) 0.024(3) 0.051(4) 0.000(3) 0.006(3) -0.001(2)
O11 0.041(3) 0.037(2) 0.040(3) 0.002(2) 0.009(2) 0.0026(19)
O12 0.037(2) 0.029(2) 0.041(3) 0.0019(19) 0.009(2) 0.0040(18)
C13 0.042(3) 0.029(3) 0.039(3) 0.004(3) 0.007(3) 0.001(3)
C14 0.040(3) 0.031(3) 0.046(4) 0.003(3) 0.010(3) 0.001(3)
N21 0.026(2) 0.028(2) 0.046(3) 0.001(2) 0.008(2) -0.0010(19)
C22 0.027(3) 0.023(3) 0.042(3) 0.005(2) 0.012(2) 0.002(2)
C23 0.027(3) 0.026(3) 0.042(3) 0.001(2) 0.013(2) -0.000(2)
C24 0.033(3) 0.025(3) 0.041(3) 0.002(2) 0.011(3) 0.002(2)
C25 0.030(3) 0.026(3) 0.040(3) -0.000(2) 0.009(2) 0.002(2)
C26 0.028(3) 0.029(3) 0.052(4) 0.001(3) 0.012(3) -0.001(2)
C27 0.029(3) 0.025(3) 0.044(3) 0.003(2) 0.012(2) 0.001(2)
I28 0.0332(3) 0.0302(3) 0.0484(3) 0.00396(15) 0.0054(2) -0.00706(13)
I29 0.0364(3) 0.0308(3) 0.0491(3) 0.00636(16) 0.0070(2) -0.00855(14)
C30 0.031(3) 0.028(3) 0.045(4) 0.000(2) 0.009(3) 0.001(2)
O31 0.039(2) 0.035(2) 0.044(3) 0.007(2) 0.008(2) -0.0031(19)
O32 0.030(2) 0.037(2) 0.045(3) 0.003(2) 0.004(2) 0.0007(19)
C33 0.033(3) 0.035(3) 0.045(4) 0.001(3) 0.006(3) 0.001(3)
C34 0.034(3) 0.040(4) 0.048(4) -0.001(3) 0.007(3) -0.001(3)

_refine_ls_extinction_method     None
_oxford_refine_ls_scale          1.405(15)
loop_
_geom_bond_atom_site_label_1
_geom_bond_site_symmetry_1
_geom_bond_atom_site_label_2
_geom_bond_site_symmetry_2
_geom_bond_distance
_geom_bond_publ_flag
N1 . C2 . 1.435(9) yes
N1 . N21 . 1.249(9) yes
C2 . C3 . 1.412(9) yes
C2 . C7 . 1.403(10) yes
C3 . C4 . 1.382(10) yes
C3 . I8 . 2.079(8) yes
C4 . C5 . 1.394(10) yes
C4 . H41 . 0.934 no
C5 . C6 . 1.398(9) yes
C5 . C10 . 1.505(10) yes
C6 . C7 . 1.383(10) yes
C6 . H61 . 0.922 no
C7 . I9 . 2.103(7) yes
C10 . O11 . 1.200(11) yes
C10 . O12 . 1.330(9) yes
O12 . C13 . 1.472(9) yes
C13 . C14 . 1.502(10) yes
C13 . H131 . 0.968 no
C13 . H132 . 0.969 no
C14 . H142 . 0.957 no
C14 . H141 . 0.960 no
C14 . H143 . 0.961 no
N21 . C22 . 1.433(9) yes
C22 . C23 . 1.414(9) yes
C22 . C27 . 1.407(9) yes
C23 . C24 . 1.369(10) yes
C23 . I28 . 2.085(6) yes
C24 . C25 . 1.400(9) yes
C24 . H241 . 0.933 no
C25 . C26 . 1.405(10) yes
C25 . C30 . 1.502(10) yes
C26 . C27 . 1.394(10) yes
C26 . H261 . 0.931 no
C27 . I29 . 2.100(6) yes
C30 . O31 . 1.215(10) yes
C30 . O32 . 1.321(9) yes
O32 . C33 . 1.455(9) yes
C33 . C34 . 1.515(10) yes
C33 . H331 . 0.967 no
C33 . H332 . 0.965 no
C34 . H342 . 0.962 no
C34 . H341 . 0.962 no
C34 . H343 . 0.964 no
loop_
_geom_angle_atom_site_label_1
_geom_angle_site_symmetry_1
_geom_angle_atom_site_label_2
_geom_angle_site_symmetry_2
_geom_angle_atom_site_label_3
_geom_angle_site_symmetry_3
_geom_angle
_geom_angle_publ_flag
C2 . N1 . N21 . 114.9(6) yes
N1 . C2 . C3 . 116.6(6) yes
N1 . C2 . C7 . 123.9(6) yes
C3 . C2 . C7 . 119.2(6) yes
C2 . C3 . C4 . 120.5(7) yes
C2 . C3 . I8 . 120.5(5) yes
C4 . C3 . I8 . 119.0(5) yes
C3 . C4 . C5 . 120.2(6) yes
C3 . C4 . H41 . 119.4 no
C5 . C4 . H41 . 120.5 no
C4 . C5 . C6 . 119.5(7) yes
C4 . C5 . C10 . 123.6(6) yes
C6 . C5 . C10 . 116.8(6) yes
C5 . C6 . C7 . 121.0(7) yes
C5 . C6 . H61 . 119.8 no
C7 . C6 . H61 . 119.2 no
C2 . C7 . C6 . 119.7(6) yes
C2 . C7 . I9 . 124.6(5) yes
C6 . C7 . I9 . 115.4(5) yes
C5 . C10 . O11 . 122.1(6) yes
C5 . C10 . O12 . 112.8(7) yes
O11 . C10 . O12 . 125.0(7) yes
C10 . O12 . C13 . 113.9(6) yes
O12 . C13 . C14 . 107.3(6) yes
O12 . C13 . H131 . 110.0 no
C14 . C13 . H131 . 110.2 no
O12 . C13 . H132 . 110.1 no
C14 . C13 . H132 . 109.5 no
H131 . C13 . H132 . 109.8 no
C13 . C14 . H142 . 108.6 no
C13 . C14 . H141 . 109.2 no
H142 . C14 . H141 . 109.8 no
C13 . C14 . H143 . 108.8 no
H142 . C14 . H143 . 110.0 no
H141 . C14 . H143 . 110.5 no
N1 . N21 . C22 . 112.9(6) yes
N21 . C22 . C23 . 118.5(6) yes
N21 . C22 . C27 . 123.3(6) yes
C23 . C22 . C27 . 117.9(6) yes
C22 . C23 . C24 . 121.2(6) yes
C22 . C23 . I28 . 121.1(5) yes
C24 . C23 . I28 . 117.7(5) yes
C23 . C24 . C25 . 120.5(6) yes
C23 . C24 . H241 . 119.6 no
C25 . C24 . H241 . 120.0 no
C24 . C25 . C26 . 119.9(6) yes
C24 . C25 . C30 . 118.9(6) yes
C26 . C25 . C30 . 121.2(6) yes
C25 . C26 . C27 . 119.2(6) yes
C25 . C26 . H261 . 120.5 no
C27 . C26 . H261 . 120.4 no
C22 . C27 . C26 . 121.3(6) yes
C22 . C27 . I29 . 123.1(5) yes
C26 . C27 . I29 . 115.5(5) yes
C25 . C30 . O31 . 122.3(7) yes
C25 . C30 . O32 . 112.4(6) yes
O31 . C30 . O32 . 125.3(7) yes
C30 . O32 . C33 . 116.4(6) yes
O32 . C33 . C34 . 106.6(6) yes
O32 . C33 . H331 . 110.1 no
C34 . C33 . H331 . 110.5 no
O32 . C33 . H332 . 109.6 no
C34 . C33 . H332 . 110.1 no
H331 . C33 . H332 . 110.0 no
C33 . C34 . H342 . 109.0 no
C33 . C34 . H341 . 109.7 no
H342 . C34 . H341 . 109.5 no
C33 . C34 . H343 . 109.1 no
H342 . C34 . H343 . 110.2 no
H341 . C34 . H343 . 109.4 no


_iucr_refine_instructions_details 
;
#
# Punched on 17/05/22 at 11:54:13
#
#LIST     12                                                                    
BLOCK SCALE X'S  U'S 
RIDE C   (   4,X'S) H   (  41,X'S) 
RIDE C   (   6,X'S) H   (  61,X'S) 
RIDE C   (  13,X'S) H   ( 131,X'S) H   ( 132,X'S) 
RIDE C   (  14,X'S) H   ( 142,X'S) H   ( 141,X'S) H   ( 143,X'S) 
RIDE C   (  24,X'S) H   ( 241,X'S) 
RIDE C   (  26,X'S) H   ( 261,X'S) 
RIDE C   (  33,X'S) H   ( 331,X'S) H   ( 332,X'S) 
RIDE C   (  34,X'S) H   ( 342,X'S) H   ( 341,X'S) H   ( 343,X'S) 
END                                                                             
#
# Punched on 17/05/22 at 11:54:13
#
#LIST     16                                                                    
NO 
REM   HREST   START (DO NOT REMOVE THIS LINE) 
REM   HREST   END (DO NOT REMOVE THIS LINE) 
END                                                                             
;

# Manually omitted reflections

loop_
_oxford_refln_omitted_index_h
_oxford_refln_omitted_index_k
_oxford_refln_omitted_index_l
_oxford_refln_omitted_flag
_oxford_refln_omitted_details
0 1 1 x .
####################################################################### 
# 
# This file contains crystal structure data downloaded from the 
# Cambridge Structural Database (CSD) hosted by the Cambridge 
# Crystallographic Data Centre (CCDC).
# 
# Full information about CCDC data access policies and citation 
# guidelines are available at http://www.ccdc.cam.ac.uk/access/V1 
# 
# Audit and citation data items may have been added by the CCDC. 
# Please retain this information to preserve the provenance of 
# this file and to allow appropriate attribution of the data. 
# 
#######################################################################

data_2-I4-N3
_database_code_depnum_ccdc_archive 'CCDC 2196084'
loop_
_audit_author_name
_audit_author_address
'Kirsten Christensen'
;University of Oxford
United Kingdom
;
_audit_update_record             
;
2022-08-10 deposited with the CCDC.	2022-09-19 downloaded from the CCDC.
;
#============================================================================== 
_audit_creation_date             2022-03-08
_audit_creation_method           'CRYSTALS_ver_*****_build_8199 '

_oxford_structure_analysis_title 7586
_chemical_name_systematic        .
_chemical_melting_point          'not measured'

_refine_special_details          
;
The highest residual peak found in the difference Fourier map are 
all close to the heaviest atoms.
;

_cell_length_a                   11.9316(3)
_cell_length_b                   12.2715(5)
_cell_length_c                   15.2444(7)
_cell_angle_alpha                73.159(4)
_cell_angle_beta                 73.857(3)
_cell_angle_gamma                79.026(3)
_cell_volume                     2037.41(14)

_symmetry_cell_setting           triclinic
_symmetry_space_group_name_H-M   'P -1 '
_symmetry_space_group_name_Hall  '-P 1'
loop_
_symmetry_equiv_pos_as_xyz
x,y,z
-x,-y,-z

loop_
_atom_type_symbol
_atom_type_scat_dispersion_real
_atom_type_scat_dispersion_imag
_atom_type_scat_Cromer_Mann_a1
_atom_type_scat_Cromer_Mann_b1
_atom_type_scat_Cromer_Mann_a2
_atom_type_scat_Cromer_Mann_b2
_atom_type_scat_Cromer_Mann_a3
_atom_type_scat_Cromer_Mann_b3
_atom_type_scat_Cromer_Mann_a4
_atom_type_scat_Cromer_Mann_b4
_atom_type_scat_Cromer_Mann_c
_atom_type_scat_source
C 0.0181 0.0091 2.3100 20.8439 1.0200 10.2075 1.5886 0.5687 0.8650 51.6512
0.2156 'International Tables Vol C 4.2.6.8 and 6.1.1.4'
H 0.0000 0.0000 0.4930 10.5109 0.3229 26.1257 0.1402 3.1424 0.0408 57.7998
0.0030 'International Tables Vol C 4.2.6.8 and 6.1.1.4'
I -0.3257 6.8362 20.1472 4.3470 18.9949 0.3814 7.5138 27.7660 2.2735 66.8776
4.0712 'International Tables Vol C 4.2.6.8 and 6.1.1.4'
N 0.0311 0.0180 12.2126 0.0057 3.1322 9.8933 2.0125 28.9975 1.1663 0.5826
-11.5290 'International Tables Vol C 4.2.6.8 and 6.1.1.4'


_cell_formula_units_Z            4

# Given Formula = C14 H8 I4 N8 
# Dc =      2.59 Fooo =   1440.00 Mu =    481.88 M =    795.89
# Found Formula = C14 H8 I4 N8 
# Dc =      2.59 FOOO =   1440.00 Mu =    481.88 M =    795.89

_chemical_formula_sum            'C14 H8 I4 N8'
_chemical_formula_moiety         'C14 H8 I4 N8'
_chemical_compound_source        .
_chemical_formula_weight         795.89


_cell_measurement_reflns_used    10840
_cell_measurement_theta_min      3.07
_cell_measurement_theta_max      76.05
_cell_measurement_temperature    150

_exptl_crystal_description       lath
_exptl_crystal_colour            clear_intense_red
_exptl_crystal_size_min          0.03
_exptl_crystal_size_mid          0.09
_exptl_crystal_size_max          0.22

_exptl_crystal_density_diffrn    2.595
_exptl_crystal_density_meas      'not measured'
_exptl_crystal_density_method    'not measured'
# Non-dispersive F(000): 
_exptl_crystal_F_000             1440
_exptl_absorpt_coefficient_mu    48.188

# Sheldrick geometric approximatio 0.01 0.24 
_exptl_absorpt_correction_type   multi-scan
_exptl_absorpt_process_details   
; 
 CrysAlisPro (Rigaku Oxford Diffraction, 2017) 
;
_exptl_absorpt_correction_T_min  0.01
_exptl_absorpt_correction_T_max  0.24
_diffrn_measurement_device_type  'Oxford Diffraction SuperNova'
_diffrn_measurement_device       Area
_diffrn_radiation_monochromator  'focussing mirrors'
_diffrn_radiation_type           'Cu K\a'
_diffrn_radiation_wavelength     1.54184
_diffrn_measurement_method       \w

# If a reference occurs more than once, delete the author 
# and date from subsequent references. 
_computing_data_collection       'SuperNova, (Oxford Diffraction, 2010)'
_computing_cell_refinement       
; 
 CrysAlisPro (Rigaku Oxford Diffraction, 2017) 
;
_computing_data_reduction        
; 
 CrysAlisPro (Rigaku Oxford Diffraction, 2017) 
;
_computing_structure_solution    'Superflip (Palatinus & Chapuis, 2007)'
_computing_structure_refinement  'CRYSTALS (Betteridge et al., 2003)'
_computing_publication_material  'CRYSTALS (Betteridge et al., 2003)'
_computing_molecular_graphics    'CAMERON (Watkin et al., 1996)'

_diffrn_standards_interval_time  .
_diffrn_standards_interval_count .
_diffrn_standards_number         0
_diffrn_standards_decay_%        .

_diffrn_ambient_temperature      150
_diffrn_reflns_number            20715
_diffrn_reflns_av_unetI/netI     0.074
_reflns_number_total             8417
_diffrn_reflns_av_R_equivalents  0.073
_diffrn_reflns_av_sigmaI/netI    0.0738
# Number of reflections with Friedels Law is 8417 
# Theoretical number of reflections is about 17040 

_diffrn_reflns_theta_min         3.791
_diffrn_reflns_theta_max         76.110
_diffrn_measured_fraction_theta_max 0.988

_diffrn_reflns_theta_full        73.827
_diffrn_measured_fraction_theta_full 0.997


_diffrn_reflns_limit_h_min       -14
_diffrn_reflns_limit_h_max       13
_diffrn_reflns_limit_k_min       -15
_diffrn_reflns_limit_k_max       15
_diffrn_reflns_limit_l_min       -18
_diffrn_reflns_limit_l_max       19
_reflns_limit_h_min              -14
_reflns_limit_h_max              14
_reflns_limit_k_min              -14
_reflns_limit_k_max              15
_reflns_limit_l_min              0
_reflns_limit_l_max              19

_oxford_diffrn_Wilson_B_factor   4.35
_oxford_diffrn_Wilson_scale      0.73

_atom_sites_solution_primary     other #heavy,direct,difmap,geom,iterative
# _atom_sites_solution_secondary  difmap
_atom_sites_solution_hydrogens   difmap

_refine_diff_density_min         -2.29
_refine_diff_density_max         6.41


# The current dictionary definitions do not cover the 
# situation where the reflections used for refinement were 
# selected by a user-defined sigma threshold 

# Explicitly named reflections are ALWAYS excluded from R&wR 

# The values actually used during refinement 
# These are labelled "all" for compatibility with PLATON 
_oxford_refine_reflns_threshold_expression I>-10.0\s(I)
_refine_ls_number_restraints     0
_refine_ls_number_parameters     469
_refine_ls_number_reflns         8412
_refine_ls_R_factor_ref          0.1306
_refine_ls_wR_factor_ref         0.1122
_refine_ls_goodness_of_fit_ref   1.1626
_refine_ls_shift/su_max          0.0010072
_refine_ls_shift/su_mean         0.0000383


# Computed with I/sigma = -10 
_reflns_number_all               8412
_refine_ls_R_factor_all          0.1306
_refine_ls_wR_factor_all         0.1122

# Computed with I/sigma = +2 a la SHELX 
_reflns_threshold_expression     I>2.0\s(I)
_reflns_number_gt                7214
_refine_ls_R_factor_gt           0.1252
_refine_ls_wR_factor_gt          0.1083


_refine_ls_structure_factor_coef Fsqd
_refine_ls_matrix_type           full
_refine_ls_hydrogen_treatment    constr #undef, noref, refall,
# refxyz, refU, constr or mixed
_refine_ls_weighting_scheme      sigma
_refine_ls_weighting_details     
;
 Method= 
 SQRT(W) = 1/(Data with the key SIGMA(/FO/) in list 6) 
;

# Uequiv = arithmetic mean of Ui i.e. Ueqiv = (U1+U2+U3)/3

# Replace last . with number of unfound hydrogen atoms attached to an atom.

# ..._refinement_flags_... 
# . no refinement constraints           S special position constraint on site
# G rigid group refinement of site      R riding atom
# D distance or angle restraint on site T thermal displacement constraints
# U Uiso or Uij restraint (rigid bond)  P partial occupancy constraint


loop_
_atom_site_label
_atom_site_type_symbol
_atom_site_fract_x
_atom_site_fract_y
_atom_site_fract_z
_atom_site_U_iso_or_equiv
_atom_site_occupancy
_atom_site_adp_type
_atom_site_refinement_flags_posn
_atom_site_refinement_flags_adp
_atom_site_refinement_flags_occupancy
_atom_site_disorder_assembly
_atom_site_disorder_group
_atom_site_attached_hydrogens
N1 N 0.3254(5) 0.3081(5) 0.3967(5) 0.0497 1.0000 Uani . . . . . .
C2 C 0.4277(6) 0.2237(6) 0.3827(6) 0.0521 1.0000 Uani . . . . . .
C3 C 0.4066(6) 0.1176(6) 0.3770(6) 0.0490 1.0000 Uani . . . . . .
C4 C 0.4985(7) 0.0287(6) 0.3701(7) 0.0543 1.0000 Uani . . . . . .
C5 C 0.6115(7) 0.0438(6) 0.3743(6) 0.0547 1.0000 Uani . . . . . .
C6 C 0.6292(6) 0.1461(7) 0.3866(6) 0.0518 1.0000 Uani . . . . . .
C7 C 0.5383(6) 0.2371(6) 0.3893(6) 0.0514 1.0000 Uani . . . . . .
I8 I 0.24335(4) 0.08957(4) 0.37092(4) 0.0568 1.0000 Uani . . . . . .
I9 I 0.58199(4) 0.38673(4) 0.40542(4) 0.0552 1.0000 Uani . . . . . .
C10 C 0.7110(7) -0.0526(6) 0.3645(7) 0.0583 1.0000 Uani . . . . . .
N11 N 0.7880(6) -0.0319(6) 0.2674(6) 0.0608 1.0000 Uani . . . . . .
N12 N 0.8538(7) 0.0433(6) 0.2482(6) 0.0597 1.0000 Uani . . . . . .
N13 N 0.9178(10) 0.1081(8) 0.2237(9) 0.0822 1.0000 Uani . . . . . .
N15 N 0.3450(5) 0.4058(5) 0.3436(5) 0.0494 1.0000 Uani . . . . . .
C16 C 0.2487(6) 0.4933(6) 0.3627(6) 0.0498 1.0000 Uani . . . . . .
C17 C 0.1952(7) 0.5067(6) 0.4540(7) 0.0557 1.0000 Uani . . . . . .
C18 C 0.1106(7) 0.5996(6) 0.4643(6) 0.0513 1.0000 Uani . . . . . .
C19 C 0.0788(6) 0.6815(6) 0.3849(7) 0.0532 1.0000 Uani . . . . . .
C20 C 0.1330(6) 0.6680(6) 0.2943(7) 0.0540 1.0000 Uani . . . . . .
C21 C 0.2193(6) 0.5745(6) 0.2846(6) 0.0482 1.0000 Uani . . . . . .
I22 I 0.23420(4) 0.40058(4) 0.57745(4) 0.0543 1.0000 Uani . . . . . .
I23 I 0.29591(4) 0.56185(4) 0.14641(4) 0.0539 1.0000 Uani . . . . . .
C24 C -0.0098(7) 0.7851(7) 0.4011(7) 0.0597 1.0000 Uani . . . . . .
N25 N 0.0458(8) 0.8779(6) 0.4120(8) 0.0681 1.0000 Uani . . . . . .
N26 N 0.0706(7) 0.8582(6) 0.4886(8) 0.0696 1.0000 Uani . . . . . .
N27 N 0.0985(13) 0.8466(11) 0.5580(11) 0.0920 1.0000 Uani . . . . . .
N51 N 0.6208(6) 0.6216(6) 0.1521(6) 0.0555 1.0000 Uani . . . . . .
C52 C 0.7387(7) 0.5612(7) 0.1416(6) 0.0545 1.0000 Uani . . . . . .
C53 C 0.7564(6) 0.4514(7) 0.1282(6) 0.0507 1.0000 Uani . . . . . .
C54 C 0.8678(6) 0.3903(6) 0.1157(6) 0.0525 1.0000 Uani . . . . . .
C55 C 0.9645(7) 0.4369(7) 0.1178(6) 0.0535 1.0000 Uani . . . . . .
C56 C 0.9460(7) 0.5464(7) 0.1328(7) 0.0565 1.0000 Uani . . . . . .
C57 C 0.8358(7) 0.6078(6) 0.1439(6) 0.0508 1.0000 Uani . . . . . .
I58 I 0.61622(4) 0.37561(4) 0.12310(4) 0.0552 1.0000 Uani . . . . . .
I59 I 0.82038(4) 0.76996(4) 0.17373(4) 0.0529 1.0000 Uani . . . . . .
C60 C 1.0843(7) 0.3713(8) 0.1047(7) 0.0596 1.0000 Uani . . . . . .
N61 N 1.1095(6) 0.2939(6) 0.1924(5) 0.0565 1.0000 Uani . . . . . .
N62 N 1.0818(6) 0.3391(6) 0.2580(6) 0.0581 1.0000 Uani . . . . . .
N63 N 1.0572(8) 0.3694(9) 0.3274(7) 0.0711 1.0000 Uani . . . . . .
N65 N 0.6169(6) 0.7176(6) 0.1001(6) 0.0549 1.0000 Uani . . . . . .
C66 C 0.5041(7) 0.7829(6) 0.1068(6) 0.0513 1.0000 Uani . . . . . .
C67 C 0.4752(6) 0.8403(6) 0.0202(7) 0.0572 1.0000 Uani . . . . . .
C68 C 0.3714(8) 0.9113(7) 0.0159(7) 0.0598 1.0000 Uani . . . . . .
C69 C 0.2932(6) 0.9284(6) 0.1003(6) 0.0514 1.0000 Uani . . . . . .
C70 C 0.3204(6) 0.8739(6) 0.1845(7) 0.0547 1.0000 Uani . . . . . .
C71 C 0.4250(7) 0.8017(6) 0.1893(7) 0.0547 1.0000 Uani . . . . . .
I72 I 0.59099(4) 0.81181(5) -0.10460(4) 0.0602 1.0000 Uani . . . . . .
I73 I 0.45344(4) 0.72460(4) 0.32524(4) 0.0572 1.0000 Uani . . . . . .
C74 C 0.1794(7) 1.0044(7) 0.0956(7) 0.0575 1.0000 Uani . . . . . .
N75 N 0.0809(6) 0.9363(7) 0.1073(7) 0.0654 1.0000 Uani . . . . . .
N76 N 0.0973(7) 0.8862(8) 0.0467(7) 0.0641 1.0000 Uani . . . . . .
N77 N 0.1022(11) 0.8325(14) -0.0039(12) 0.0985 1.0000 Uani . . . . . .
H41 H 0.4853 -0.0403 0.3633 0.0651 1.0000 Uiso R . . . . .
H61 H 0.7020 0.1550 0.3930 0.0621 1.0000 Uiso R . . . . .
H102 H 0.7572 -0.0583 0.4091 0.0699 1.0000 Uiso R . . . . .
H101 H 0.6782 -0.1237 0.3785 0.0701 1.0000 Uiso R . . . . .
H181 H 0.0743 0.6092 0.5246 0.0617 1.0000 Uiso R . . . . .
H201 H 0.1128 0.7198 0.2412 0.0648 1.0000 Uiso R . . . . .
H242 H -0.0697 0.7609 0.4579 0.0720 1.0000 Uiso R . . . . .
H241 H -0.0456 0.8157 0.3477 0.0720 1.0000 Uiso R . . . . .
H541 H 0.8778 0.3178 0.1055 0.0631 1.0000 Uiso R . . . . .
H561 H 1.0091 0.5785 0.1352 0.0678 1.0000 Uiso R . . . . .
H602 H 1.1418 0.4254 0.0792 0.0719 1.0000 Uiso R . . . . .
H601 H 1.0915 0.3258 0.0607 0.0720 1.0000 Uiso R . . . . .
H681 H 0.3534 0.9470 -0.0422 0.0720 1.0000 Uiso R . . . . .
H701 H 0.2677 0.8847 0.2401 0.0659 1.0000 Uiso R . . . . .
H742 H 0.1591 1.0434 0.1457 0.0690 1.0000 Uiso R . . . . .
H741 H 0.1893 1.0601 0.0347 0.0689 1.0000 Uiso R . . . . .
loop_
_atom_site_aniso_label
_atom_site_aniso_U_11
_atom_site_aniso_U_22
_atom_site_aniso_U_33
_atom_site_aniso_U_23
_atom_site_aniso_U_13
_atom_site_aniso_U_12
N1 0.048(3) 0.039(2) 0.062(4) -0.015(2) -0.015(2) 0.000(2)
C2 0.049(3) 0.041(3) 0.058(4) -0.007(3) -0.013(3) 0.003(3)
C3 0.045(3) 0.041(3) 0.058(4) -0.006(3) -0.013(3) -0.005(2)
C4 0.053(3) 0.038(3) 0.067(5) -0.014(3) -0.011(3) 0.000(3)
C5 0.058(4) 0.038(3) 0.063(4) -0.009(3) -0.011(3) -0.003(3)
C6 0.049(3) 0.049(3) 0.054(4) -0.015(3) -0.011(3) 0.003(3)
C7 0.049(3) 0.044(3) 0.060(4) -0.016(3) -0.015(3) 0.005(3)
I8 0.0517(2) 0.0506(2) 0.0691(3) -0.0179(2) -0.01287(19) -0.00637(16)
I9 0.0563(2) 0.04334(18) 0.0676(3) -0.01607(18) -0.01560(18) -0.00523(15)
C10 0.055(3) 0.044(3) 0.068(5) -0.009(3) -0.011(3) -0.000(3)
N11 0.059(3) 0.049(3) 0.070(4) -0.017(3) -0.012(3) 0.001(3)
N12 0.060(3) 0.043(3) 0.070(4) -0.014(3) -0.010(3) 0.001(3)
N13 0.083(5) 0.061(4) 0.092(7) -0.019(4) 0.001(5) -0.016(4)
N15 0.050(3) 0.044(2) 0.056(3) -0.015(2) -0.013(2) -0.007(2)
C16 0.040(3) 0.044(3) 0.065(4) -0.015(3) -0.011(3) -0.004(2)
C17 0.051(3) 0.040(3) 0.071(5) -0.006(3) -0.014(3) -0.005(3)
C18 0.053(3) 0.042(3) 0.059(4) -0.018(3) -0.009(3) -0.004(3)
C19 0.047(3) 0.043(3) 0.070(5) -0.017(3) -0.016(3) 0.002(2)
C20 0.048(3) 0.045(3) 0.067(5) -0.012(3) -0.014(3) -0.004(3)
C21 0.047(3) 0.041(3) 0.054(4) -0.014(3) -0.007(3) -0.005(2)
I22 0.0620(2) 0.04210(18) 0.0570(3) -0.01106(17) -0.01482(18) -0.00291(16)
I23 0.0509(2) 0.0523(2) 0.0569(3) -0.01461(18) -0.00965(17) -0.00547(16)
C24 0.054(4) 0.045(3) 0.078(5) -0.016(3) -0.021(3) 0.008(3)
N25 0.070(4) 0.044(3) 0.085(6) -0.011(3) -0.016(4) -0.005(3)
N26 0.062(4) 0.046(3) 0.098(7) -0.019(4) -0.013(4) -0.007(3)
N27 0.109(8) 0.079(6) 0.099(8) -0.022(6) -0.032(6) -0.026(6)
N51 0.047(3) 0.045(3) 0.069(4) -0.010(3) -0.013(3) -0.002(2)
C52 0.047(3) 0.052(3) 0.053(4) -0.007(3) -0.006(3) 0.002(3)
C53 0.043(3) 0.052(3) 0.057(4) -0.015(3) -0.011(3) -0.004(3)
C54 0.048(3) 0.043(3) 0.067(4) -0.016(3) -0.014(3) -0.002(2)
C55 0.050(3) 0.050(3) 0.058(4) -0.009(3) -0.019(3) 0.003(3)
C56 0.053(3) 0.046(3) 0.067(5) -0.016(3) -0.005(3) -0.007(3)
C57 0.055(3) 0.045(3) 0.049(4) -0.009(3) -0.009(3) -0.006(3)
I58 0.0500(2) 0.0522(2) 0.0643(3) -0.01873(19) -0.00914(18) -0.00819(16)
I59 0.0540(2) 0.04332(18) 0.0614(3) -0.01248(17) -0.01436(17) -0.00560(15)
C60 0.053(4) 0.058(4) 0.061(5) -0.016(3) -0.011(3) 0.006(3)
N61 0.059(3) 0.056(3) 0.056(4) -0.018(3) -0.021(3) 0.008(3)
N62 0.050(3) 0.051(3) 0.065(4) -0.004(3) -0.014(3) -0.003(2)
N63 0.073(4) 0.076(4) 0.066(5) -0.030(4) -0.008(4) -0.007(4)
N65 0.051(3) 0.045(3) 0.065(4) -0.013(3) -0.009(3) -0.006(2)
C66 0.053(3) 0.042(3) 0.064(4) -0.014(3) -0.021(3) -0.007(3)
C67 0.045(3) 0.048(3) 0.078(5) -0.018(3) -0.008(3) -0.011(3)
C68 0.058(4) 0.049(3) 0.067(5) -0.006(3) -0.012(3) -0.010(3)
C69 0.049(3) 0.043(3) 0.061(4) -0.016(3) -0.012(3) 0.002(2)
C70 0.046(3) 0.043(3) 0.075(5) -0.019(3) -0.010(3) -0.004(2)
C71 0.057(4) 0.036(2) 0.067(5) -0.001(3) -0.019(3) -0.007(3)
I72 0.0533(2) 0.0613(2) 0.0655(3) -0.0207(2) -0.00549(19) -0.01100(18)
I73 0.0624(2) 0.04659(19) 0.0630(3) -0.01246(18) -0.01807(19) -0.00496(17)
C74 0.057(4) 0.050(3) 0.067(5) -0.020(3) -0.017(3) 0.001(3)
N75 0.050(3) 0.059(3) 0.088(6) -0.024(4) -0.017(3) 0.003(3)
N76 0.063(4) 0.066(4) 0.068(5) -0.027(4) -0.019(3) 0.003(3)
N77 0.083(6) 0.108(8) 0.121(10) -0.056(8) -0.018(6) -0.016(6)

_refine_ls_extinction_method     None
_oxford_refine_ls_scale          1.128(5)
loop_
_geom_bond_atom_site_label_1
_geom_bond_site_symmetry_1
_geom_bond_atom_site_label_2
_geom_bond_site_symmetry_2
_geom_bond_distance
_geom_bond_publ_flag
N1 . C2 . 1.453(8) yes
N1 . N15 . 1.260(10) yes
C2 . C3 . 1.403(10) yes
C2 . C7 . 1.394(12) yes
C3 . C4 . 1.396(9) yes
C3 . I8 . 2.072(7) yes
C4 . C5 . 1.417(13) yes
C4 . H41 . 0.930 no
C5 . C6 . 1.384(11) yes
C5 . C10 . 1.517(10) yes
C6 . C7 . 1.402(9) yes
C6 . H61 . 0.930 no
C7 . I9 . 2.098(8) yes
C10 . N11 . 1.489(12) yes
C10 . H102 . 0.967 no
C10 . H101 . 0.967 no
N11 . N12 . 1.243(12) yes
N12 . N13 . 1.120(14) yes
N15 . C16 . 1.443(9) yes
C16 . C17 . 1.403(13) yes
C16 . C21 . 1.395(12) yes
C17 . C18 . 1.386(10) yes
C17 . I22 . 2.072(9) yes
C18 . C19 . 1.422(12) yes
C18 . H181 . 0.932 no
C19 . C20 . 1.397(13) yes
C19 . C24 . 1.523(9) yes
C20 . C21 . 1.400(9) yes
C20 . H201 . 0.932 no
C21 . I23 . 2.088(8) yes
C24 . N25 . 1.491(12) yes
C24 . H242 . 0.968 no
C24 . H241 . 0.971 no
N25 . N26 . 1.229(17) yes
N26 . N27 . 1.16(2) yes
N51 . C52 . 1.449(9) yes
N51 . N65 . 1.215(11) yes
C52 . C53 . 1.388(11) yes
C52 . C57 . 1.399(13) yes
C53 . C54 . 1.388(10) yes
C53 . I58 . 2.092(8) yes
C54 . C55 . 1.393(12) yes
C54 . H541 . 0.927 no
C55 . C56 . 1.394(10) yes
C55 . C60 . 1.492(10) yes
C56 . C57 . 1.378(11) yes
C56 . H561 . 0.928 no
C57 . I59 . 2.131(7) yes
C60 . N61 . 1.470(12) yes
C60 . H602 . 0.968 no
C60 . H601 . 0.967 no
N61 . N62 . 1.219(12) yes
N62 . N63 . 1.165(14) yes
N65 . C66 . 1.423(10) yes
C66 . C67 . 1.407(14) yes
C66 . C71 . 1.397(13) yes
C67 . C68 . 1.378(12) yes
C67 . I72 . 2.095(9) yes
C68 . C69 . 1.409(13) yes
C68 . H681 . 0.931 no
C69 . C70 . 1.360(14) yes
C69 . C74 . 1.500(10) yes
C70 . C71 . 1.393(11) yes
C70 . H701 . 0.932 no
C71 . I73 . 2.106(9) yes
C74 . N75 . 1.510(12) yes
C74 . H742 . 0.968 no
C74 . H741 . 0.972 no
N75 . N76 . 1.205(13) yes
N76 . N77 . 1.136(17) yes
loop_
_geom_angle_atom_site_label_1
_geom_angle_site_symmetry_1
_geom_angle_atom_site_label_2
_geom_angle_site_symmetry_2
_geom_angle_atom_site_label_3
_geom_angle_site_symmetry_3
_geom_angle
_geom_angle_publ_flag
C2 . N1 . N15 . 111.6(6) yes
N1 . C2 . C3 . 116.2(7) yes
N1 . C2 . C7 . 123.3(7) yes
C3 . C2 . C7 . 119.8(6) yes
C2 . C3 . C4 . 120.0(7) yes
C2 . C3 . I8 . 122.1(5) yes
C4 . C3 . I8 . 117.8(6) yes
C3 . C4 . C5 . 119.8(7) yes
C3 . C4 . H41 . 120.1 no
C5 . C4 . H41 . 120.1 no
C4 . C5 . C6 . 119.5(7) yes
C4 . C5 . C10 . 119.2(7) yes
C6 . C5 . C10 . 121.3(8) yes
C5 . C6 . C7 . 120.6(8) yes
C5 . C6 . H61 . 120.0 no
C7 . C6 . H61 . 119.5 no
C6 . C7 . C2 . 120.0(7) yes
C6 . C7 . I9 . 115.3(6) yes
C2 . C7 . I9 . 124.6(5) yes
C5 . C10 . N11 . 111.6(7) yes
C5 . C10 . H102 . 108.6 no
N11 . C10 . H102 . 109.3 no
C5 . C10 . H101 . 109.0 no
N11 . C10 . H101 . 108.7 no
H102 . C10 . H101 . 109.6 no
C10 . N11 . N12 . 114.7(8) yes
N11 . N12 . N13 . 173.8(10) yes
N1 . N15 . C16 . 112.5(6) yes
N15 . C16 . C17 . 122.9(7) yes
N15 . C16 . C21 . 116.6(7) yes
C17 . C16 . C21 . 120.0(6) yes
C16 . C17 . C18 . 118.6(8) yes
C16 . C17 . I22 . 125.6(5) yes
C18 . C17 . I22 . 115.8(7) yes
C17 . C18 . C19 . 121.6(8) yes
C17 . C18 . H181 . 119.3 no
C19 . C18 . H181 . 119.2 no
C18 . C19 . C20 . 119.5(6) yes
C18 . C19 . C24 . 118.7(8) yes
C20 . C19 . C24 . 121.7(8) yes
C19 . C20 . C21 . 118.4(8) yes
C19 . C20 . H201 . 121.1 no
C21 . C20 . H201 . 120.5 no
C20 . C21 . C16 . 121.8(7) yes
C20 . C21 . I23 . 115.7(6) yes
C16 . C21 . I23 . 122.5(5) yes
C19 . C24 . N25 . 112.2(7) yes
C19 . C24 . H242 . 108.7 no
N25 . C24 . H242 . 108.8 no
C19 . C24 . H241 . 109.2 no
N25 . C24 . H241 . 108.4 no
H242 . C24 . H241 . 109.6 no
C24 . N25 . N26 . 114.2(8) yes
N25 . N26 . N27 . 175.0(10) yes
C52 . N51 . N65 . 112.8(7) yes
N51 . C52 . C53 . 118.4(8) yes
N51 . C52 . C57 . 123.5(7) yes
C53 . C52 . C57 . 118.2(7) yes
C52 . C53 . C54 . 121.0(7) yes
C52 . C53 . I58 . 120.7(5) yes
C54 . C53 . I58 . 118.3(6) yes
C53 . C54 . C55 . 120.8(7) yes
C53 . C54 . H541 . 119.4 no
C55 . C54 . H541 . 119.8 no
C54 . C55 . C56 . 118.0(7) yes
C54 . C55 . C60 . 121.0(7) yes
C56 . C55 . C60 . 121.0(8) yes
C55 . C56 . C57 . 121.2(8) yes
C55 . C56 . H561 . 119.3 no
C57 . C56 . H561 . 119.4 no
C52 . C57 . C56 . 120.8(7) yes
C52 . C57 . I59 . 122.5(5) yes
C56 . C57 . I59 . 116.6(6) yes
C55 . C60 . N61 . 113.6(7) yes
C55 . C60 . H602 . 108.5 no
N61 . C60 . H602 . 108.1 no
C55 . C60 . H601 . 108.5 no
N61 . C60 . H601 . 108.2 no
H602 . C60 . H601 . 109.8 no
C60 . N61 . N62 . 113.1(7) yes
N61 . N62 . N63 . 171.9(9) yes
N51 . N65 . C66 . 116.2(7) yes
N65 . C66 . C67 . 115.4(7) yes
N65 . C66 . C71 . 126.5(8) yes
C67 . C66 . C71 . 118.0(7) yes
C66 . C67 . C68 . 121.7(8) yes
C66 . C67 . I72 . 118.8(5) yes
C68 . C67 . I72 . 119.5(8) yes
C67 . C68 . C69 . 119.1(9) yes
C67 . C68 . H681 . 120.1 no
C69 . C68 . H681 . 120.8 no
C68 . C69 . C70 . 119.8(7) yes
C68 . C69 . C74 . 119.0(8) yes
C70 . C69 . C74 . 121.2(7) yes
C69 . C70 . C71 . 121.4(8) yes
C69 . C70 . H701 . 119.3 no
C71 . C70 . H701 . 119.3 no
C66 . C71 . C70 . 120.1(8) yes
C66 . C71 . I73 . 123.4(6) yes
C70 . C71 . I73 . 116.5(7) yes
C69 . C74 . N75 . 111.6(6) yes
C69 . C74 . H742 . 108.7 no
N75 . C74 . H742 . 108.7 no
C69 . C74 . H741 . 108.9 no
N75 . C74 . H741 . 109.0 no
H742 . C74 . H741 . 110.0 no
C74 . N75 . N76 . 113.6(8) yes
N75 . N76 . N77 . 172.1(12) yes
loop_
_geom_hbond_atom_site_label_D
_geom_hbond_site_symmetry_D
_geom_hbond_atom_site_label_H
_geom_hbond_site_symmetry_H
_geom_hbond_atom_site_label_A
_geom_hbond_site_symmetry_A
_geom_hbond_angle_DHA
_geom_hbond_distance_DH
_geom_hbond_distance_HA
_geom_hbond_distance_DA
_geom_hbond_publ_flag
C18 . H181 . N63 2_666 168 0.93 2.42 3.334(12) yes


_iucr_refine_instructions_details 
;
#
# Punched on 08/03/22 at 13:09:57
#
#LIST     12                                                                    
BLOCK SCALE X'S  U'S 
RIDE C   (   4,X'S) H   (  41,X'S) 
RIDE C   (   6,X'S) H   (  61,X'S) 
RIDE C   (  10,X'S) H   ( 102,X'S) H   ( 101,X'S) 
RIDE C   (  18,X'S) H   ( 181,X'S) 
RIDE C   (  20,X'S) H   ( 201,X'S) 
RIDE C   (  24,X'S) H   ( 242,X'S) H   ( 241,X'S) 
RIDE C   (  54,X'S) H   ( 541,X'S) 
RIDE C   (  56,X'S) H   ( 561,X'S) 
RIDE C   (  60,X'S) H   ( 602,X'S) H   ( 601,X'S) 
RIDE C   (  68,X'S) H   ( 681,X'S) 
RIDE C   (  70,X'S) H   ( 701,X'S) 
RIDE C   (  74,X'S) H   ( 742,X'S) H   ( 741,X'S) 
END                                                                             
#
# Punched on 08/03/22 at 13:09:57
#
#LIST     16                                                                    
NO 
REM   HREST   START (DO NOT REMOVE THIS LINE) 
REM   HREST   END (DO NOT REMOVE THIS LINE) 
END                                                                             
;

# Manually omitted reflections

loop_
_oxford_refln_omitted_index_h
_oxford_refln_omitted_index_k
_oxford_refln_omitted_index_l
_oxford_refln_omitted_flag
_oxford_refln_omitted_details
1 0 0 x .
0 0 4 x .
0 9 7 x .
1 -1 3 x .
1 -1 3 x .
1 -1 3 x .
3 1 1 x .
####################################################################### 
# 
# This file contains crystal structure data downloaded from the 
# Cambridge Structural Database (CSD) hosted by the Cambridge 
# Crystallographic Data Centre (CCDC).
# 
# Full information about CCDC data access policies and citation 
# guidelines are available at http://www.ccdc.cam.ac.uk/access/V1 
# 
# Audit and citation data items may have been added by the CCDC. 
# Please retain this information to preserve the provenance of 
# this file and to allow appropriate attribution of the data. 
# 
#######################################################################

data_5-SEt4-ester
_database_code_depnum_ccdc_archive 'CCDC 2196087'
loop_
_audit_author_name
_audit_author_address
'Kirsten Christensen'
;University of Oxford
United Kingdom
;
_audit_update_record             
;
2022-08-10 deposited with the CCDC.	2022-09-19 downloaded from the CCDC.
;
#============================================================================== 
_audit_creation_date             2022-04-25
_audit_creation_method           'CRYSTALS_ver_*****_build_8199 '

_oxford_structure_analysis_title 7620
_chemical_name_systematic        .
_chemical_melting_point          'not measured'

_cell_length_a                   7.2152(2)
_cell_length_b                   8.0923(3)
_cell_length_c                   12.5451(4)
_cell_angle_alpha                87.957(3)
_cell_angle_beta                 82.964(3)
_cell_angle_gamma                66.841(3)
_cell_volume                     668.32(4)

_symmetry_cell_setting           triclinic
_symmetry_space_group_name_H-M   'P -1 '
_symmetry_space_group_name_Hall  '-P 1'
loop_
_symmetry_equiv_pos_as_xyz
x,y,z
-x,-y,-z

loop_
_atom_type_symbol
_atom_type_scat_dispersion_real
_atom_type_scat_dispersion_imag
_atom_type_scat_Cromer_Mann_a1
_atom_type_scat_Cromer_Mann_b1
_atom_type_scat_Cromer_Mann_a2
_atom_type_scat_Cromer_Mann_b2
_atom_type_scat_Cromer_Mann_a3
_atom_type_scat_Cromer_Mann_b3
_atom_type_scat_Cromer_Mann_a4
_atom_type_scat_Cromer_Mann_b4
_atom_type_scat_Cromer_Mann_c
_atom_type_scat_source
C 0.0181 0.0091 2.3100 20.8439 1.0200 10.2075 1.5886 0.5687 0.8650 51.6512
0.2156 'International Tables Vol C 4.2.6.8 and 6.1.1.4'
H 0.0000 0.0000 0.4930 10.5109 0.3229 26.1257 0.1402 3.1424 0.0408 57.7998
0.0030 'International Tables Vol C 4.2.6.8 and 6.1.1.4'
N 0.0311 0.0180 12.2126 0.0057 3.1322 9.8933 2.0125 28.9975 1.1663 0.5826
-11.5290 'International Tables Vol C 4.2.6.8 and 6.1.1.4'
O 0.0492 0.0322 3.0485 13.2771 2.2868 5.7011 1.5463 0.3239 0.8670 32.9089
0.2508 'International Tables Vol C 4.2.6.8 and 6.1.1.4'
S 0.3331 0.5567 6.9053 1.4679 5.2034 22.2151 1.4379 0.2536 1.5863 56.1720
0.8669 'International Tables Vol C 4.2.6.8 and 6.1.1.4'


_cell_formula_units_Z            1

# Given Formula = C26 H34 N2 O4 S4 
# Dc =      1.41 Fooo =    300.00 Mu =     35.61 M =    566.83
# Found Formula = C26 H34 N2 O4 S4 
# Dc =      1.41 FOOO =    300.00 Mu =     35.61 M =    566.83

_chemical_formula_sum            'C26 H34 N2 O4 S4'
_chemical_formula_moiety         'C26 H34 N2 O4 S4'
_chemical_compound_source        .
_chemical_formula_weight         566.83


_cell_measurement_reflns_used    9944
_cell_measurement_theta_min      5.92
_cell_measurement_theta_max      76.07
_cell_measurement_temperature    150

_exptl_crystal_description       lath
_exptl_crystal_colour            clear_intense_red
_exptl_crystal_size_min          0.02
_exptl_crystal_size_mid          0.09
_exptl_crystal_size_max          0.25

_exptl_crystal_density_diffrn    1.408
_exptl_crystal_density_meas      'not measured'
_exptl_crystal_density_method    'not measured'
# Non-dispersive F(000): 
_exptl_crystal_F_000             300
_exptl_absorpt_coefficient_mu    3.561

# Sheldrick geometric approximatio 0.73 0.93 
_exptl_absorpt_correction_type   multi-scan
_exptl_absorpt_process_details   
; 
 CrysAlisPro (Rigaku Oxford Diffraction, 2017) 
;
_exptl_absorpt_correction_T_min  0.68
_exptl_absorpt_correction_T_max  0.93
_diffrn_measurement_device_type  'Oxford Diffraction SuperNova'
_diffrn_measurement_device       Area
_diffrn_radiation_monochromator  'focussing mirrors'
_diffrn_radiation_type           'Cu K\a'
_diffrn_radiation_wavelength     1.54184
_diffrn_measurement_method       \w

# If a reference occurs more than once, delete the author 
# and date from subsequent references. 
_computing_data_collection       'SuperNova, (Oxford Diffraction, 2010)'
_computing_cell_refinement       
; 
 CrysAlisPro (Rigaku Oxford Diffraction, 2017) 
;
_computing_data_reduction        
; 
 CrysAlisPro (Rigaku Oxford Diffraction, 2017) 
;
_computing_structure_solution    'Superflip (Palatinus & Chapuis, 2007)'
_computing_structure_refinement  'CRYSTALS (Betteridge et al., 2003)'
_computing_publication_material  'CRYSTALS (Betteridge et al., 2003)'
_computing_molecular_graphics    'CAMERON (Watkin et al., 1996)'

_diffrn_standards_interval_time  .
_diffrn_standards_interval_count .
_diffrn_standards_number         0
_diffrn_standards_decay_%        .

_diffrn_ambient_temperature      150
_diffrn_reflns_number            12330
_diffrn_reflns_av_unetI/netI     0.023
_reflns_number_total             2761
_diffrn_reflns_av_R_equivalents  0.021
_diffrn_reflns_av_sigmaI/netI    0.0232
# Number of reflections with Friedels Law is 2761 
# Theoretical number of reflections is about 5586 


_diffrn_reflns_theta_min         3.550
_diffrn_reflns_theta_max         76.057
_diffrn_measured_fraction_theta_max 0.988

_diffrn_reflns_theta_full        73.776
_diffrn_measured_fraction_theta_full 0.997


_diffrn_reflns_limit_h_min       -9
_diffrn_reflns_limit_h_max       8
_diffrn_reflns_limit_k_min       -10
_diffrn_reflns_limit_k_max       10
_diffrn_reflns_limit_l_min       -15
_diffrn_reflns_limit_l_max       15
_reflns_limit_h_min              -8
_reflns_limit_h_max              9
_reflns_limit_k_min              -10
_reflns_limit_k_max              10
_reflns_limit_l_min              0
_reflns_limit_l_max              15

_oxford_diffrn_Wilson_B_factor   1.28
_oxford_diffrn_Wilson_scale      0.01

_atom_sites_solution_primary     other #heavy,direct,difmap,geom,iterative
# _atom_sites_solution_secondary  difmap
_atom_sites_solution_hydrogens   difmap

_refine_diff_density_min         -0.27
_refine_diff_density_max         0.40


# The current dictionary definitions do not cover the 
# situation where the reflections used for refinement were 
# selected by a user-defined sigma threshold 

# Explicitly named reflections are ALWAYS excluded from R&wR 

# The values actually used during refinement 
# These are labelled "all" for compatibility with PLATON 
_oxford_refine_reflns_threshold_expression I>-3.0\s(I)
_refine_ls_number_restraints     0
_refine_ls_number_parameters     163
_refine_ls_number_reflns         2761
_refine_ls_R_factor_ref          0.0252
_refine_ls_wR_factor_ref         0.0703
_refine_ls_goodness_of_fit_ref   0.9995
_refine_ls_shift/su_max          0.0012939
_refine_ls_shift/su_mean         0.0000623


# Computed with I/sigma = -10 
_reflns_number_all               2761
_refine_ls_R_factor_all          0.0252
_refine_ls_wR_factor_all         0.0703

# Computed with I/sigma = +2 a la SHELX 
_reflns_threshold_expression     I>2.0\s(I)
_reflns_number_gt                2647
_refine_ls_R_factor_gt           0.0245
_refine_ls_wR_factor_gt          0.0696


_refine_ls_structure_factor_coef Fsqd
_refine_ls_matrix_type           full
_refine_ls_hydrogen_treatment    constr #undef, noref, refall,
# refxyz, refU, constr or mixed
_refine_ls_weighting_scheme      calc
_refine_ls_weighting_details     
;
 Method= Modified Sheldrick 
 w=1/[\s^2^(F^2^) + ( 0.05P)^2^ + 0.22P] 
 ,where P=(max(Fo^2^,0) + 2Fc^2^)/3 
;

# Uequiv = arithmetic mean of Ui i.e. Ueqiv = (U1+U2+U3)/3

# Replace last . with number of unfound hydrogen atoms attached to an atom.

# ..._refinement_flags_... 
# . no refinement constraints           S special position constraint on site
# G rigid group refinement of site      R riding atom
# D distance or angle restraint on site T thermal displacement constraints
# U Uiso or Uij restraint (rigid bond)  P partial occupancy constraint


loop_
_atom_site_label
_atom_site_type_symbol
_atom_site_fract_x
_atom_site_fract_y
_atom_site_fract_z
_atom_site_U_iso_or_equiv
_atom_site_occupancy
_atom_site_adp_type
_atom_site_refinement_flags_posn
_atom_site_refinement_flags_adp
_atom_site_refinement_flags_occupancy
_atom_site_disorder_assembly
_atom_site_disorder_group
_atom_site_attached_hydrogens
N1 N 0.43742(14) 0.02547(12) 0.54251(7) 0.0157 1.0000 Uani . . . . . .
C2 C 0.44567(16) 0.16595(14) 0.60115(8) 0.0151 1.0000 Uani . . . . . .
C3 C 0.29915(17) 0.22127(14) 0.69399(9) 0.0160 1.0000 Uani . . . . . .
C4 C 0.28988(17) 0.35919(15) 0.75970(9) 0.0174 1.0000 Uani . . . . . .
C5 C 0.42502(17) 0.44341(14) 0.73522(9) 0.0174 1.0000 Uani . . . . . .
C6 C 0.56953(17) 0.39147(15) 0.64568(9) 0.0176 1.0000 Uani . . . . . .
C7 C 0.58280(16) 0.25383(14) 0.57673(8) 0.0156 1.0000 Uani . . . . . .
S8 S 0.13437(4) 0.10805(4) 0.71929(2) 0.0191 1.0000 Uani . . . . . .
C9 C -0.02187(19) 0.21174(17) 0.84235(9) 0.0237 1.0000 Uani . . . . . .
C10 C -0.1553(2) 0.10744(19) 0.87445(11) 0.0301 1.0000 Uani . . . . . .
S11 S 0.76202(4) 0.18948(3) 0.46319(2) 0.0172 1.0000 Uani . . . . . .
C12 C 0.90319(18) 0.33083(16) 0.46905(9) 0.0197 1.0000 Uani . . . . . .
C13 C 1.06786(19) 0.27207(17) 0.37308(10) 0.0246 1.0000 Uani . . . . . .
C14 C 0.40571(18) 0.59224(15) 0.80851(9) 0.0196 1.0000 Uani . . . . . .
O15 O 0.27120(15) 0.65099(13) 0.88164(7) 0.0298 1.0000 Uani . . . . . .
O16 O 0.55449(13) 0.65180(11) 0.78430(6) 0.0220 1.0000 Uani . . . . . .
C17 C 0.54866(19) 0.79798(16) 0.85038(9) 0.0227 1.0000 Uani . . . . . .
C18 C 0.6780(2) 0.72640(19) 0.93984(11) 0.0326 1.0000 Uani . . . . . .
H41 H 0.1947 0.3977 0.8196 0.0221 1.0000 Uiso R . . . . .
H61 H 0.6554 0.4522 0.6337 0.0209 1.0000 Uiso R . . . . .
H91 H 0.0658 0.2043 0.8967 0.0280 1.0000 Uiso R . . . . .
H92 H -0.1029 0.3385 0.8309 0.0282 1.0000 Uiso R . . . . .
H101 H -0.2424 0.1596 0.9401 0.0447 1.0000 Uiso R . . . . .
H102 H -0.0731 -0.0189 0.8873 0.0442 1.0000 Uiso R . . . . .
H103 H -0.2407 0.1151 0.8188 0.0441 1.0000 Uiso R . . . . .
H121 H 0.9619 0.3113 0.5367 0.0241 1.0000 Uiso R . . . . .
H122 H 0.8120 0.4572 0.4639 0.0230 1.0000 Uiso R . . . . .
H133 H 1.1476 0.3440 0.3730 0.0386 1.0000 Uiso R . . . . .
H132 H 1.1569 0.1452 0.3774 0.0374 1.0000 Uiso R . . . . .
H131 H 1.0064 0.2905 0.3064 0.0362 1.0000 Uiso R . . . . .
H171 H 0.5983 0.8709 0.8020 0.0272 1.0000 Uiso R . . . . .
H172 H 0.4102 0.8685 0.8771 0.0275 1.0000 Uiso R . . . . .
H181 H 0.6634 0.8244 0.9847 0.0482 1.0000 Uiso R . . . . .
H182 H 0.8186 0.6658 0.9125 0.0485 1.0000 Uiso R . . . . .
H183 H 0.6315 0.6466 0.9819 0.0477 1.0000 Uiso R . . . . .
loop_
_atom_site_aniso_label
_atom_site_aniso_U_11
_atom_site_aniso_U_22
_atom_site_aniso_U_33
_atom_site_aniso_U_23
_atom_site_aniso_U_13
_atom_site_aniso_U_12
N1 0.0163(4) 0.0163(4) 0.0158(4) -0.0015(3) -0.0007(3) -0.0080(3)
C2 0.0165(5) 0.0146(5) 0.0151(5) -0.0008(4) -0.0021(4) -0.0068(4)
C3 0.0160(5) 0.0170(5) 0.0166(5) 0.0006(4) -0.0013(4) -0.0082(4)
C4 0.0181(5) 0.0194(5) 0.0156(5) -0.0020(4) 0.0008(4) -0.0087(4)
C5 0.0196(5) 0.0169(5) 0.0171(5) -0.0017(4) -0.0021(4) -0.0084(4)
C6 0.0191(5) 0.0184(5) 0.0180(5) -0.0011(4) -0.0011(4) -0.0102(4)
C7 0.0155(5) 0.0170(5) 0.0151(5) -0.0001(4) -0.0004(4) -0.0074(4)
S8 0.02054(15) 0.02219(15) 0.01755(14) -0.00432(10) 0.00343(10) -0.01294(11)
C9 0.0241(6) 0.0287(6) 0.0204(5) -0.0070(4) 0.0059(4) -0.0144(5)
C10 0.0296(7) 0.0375(7) 0.0275(6) -0.0063(5) 0.0100(5) -0.0211(6)
S11 0.01835(15) 0.01926(15) 0.01656(14) -0.00327(10) 0.00265(10) -0.01122(11)
C12 0.0209(5) 0.0227(5) 0.0202(5) -0.0014(4) 0.0001(4) -0.0140(5)
C13 0.0226(6) 0.0296(6) 0.0246(6) -0.0007(5) 0.0040(5) -0.0154(5)
C14 0.0234(6) 0.0198(5) 0.0179(5) -0.0019(4) -0.0006(4) -0.0113(4)
O15 0.0341(5) 0.0313(5) 0.0283(5) -0.0145(4) 0.0123(4) -0.0208(4)
O16 0.0250(4) 0.0245(4) 0.0214(4) -0.0085(3) 0.0028(3) -0.0158(3)
C17 0.0289(6) 0.0216(5) 0.0218(6) -0.0064(4) 0.0005(5) -0.0150(5)
C18 0.0371(7) 0.0322(7) 0.0322(7) -0.0058(5) -0.0098(6) -0.0153(6)

_refine_ls_extinction_method     None
_oxford_refine_ls_scale          10.9(4)
loop_
_geom_bond_atom_site_label_1
_geom_bond_site_symmetry_1
_geom_bond_atom_site_label_2
_geom_bond_site_symmetry_2
_geom_bond_distance
_geom_bond_publ_flag
N1 . N1 2_656 1.2751(19) yes
N1 . C2 . 1.4002(14) yes
C2 . C3 . 1.4275(15) yes
C2 . C7 . 1.4290(15) yes
C3 . C4 . 1.3866(15) yes
C3 . S8 . 1.7599(11) yes
C4 . C5 . 1.3943(15) yes
C4 . H41 . 0.925 no
C5 . C6 . 1.3883(16) yes
C5 . C14 . 1.4936(15) yes
C6 . C7 . 1.4009(15) yes
C6 . H61 . 0.927 no
C7 . S11 . 1.7447(11) yes
S8 . C9 . 1.8112(12) yes
C9 . C10 . 1.5238(16) yes
C9 . H91 . 0.970 no
C9 . H92 . 0.976 no
C10 . H101 . 0.970 no
C10 . H102 . 0.978 no
C10 . H103 . 0.971 no
S11 . C12 . 1.8143(11) yes
C12 . C13 . 1.5275(16) yes
C12 . H121 . 0.975 no
C12 . H122 . 0.979 no
C13 . H133 . 0.966 no
C13 . H132 . 0.978 no
C13 . H131 . 0.974 no
C14 . O15 . 1.2082(15) yes
C14 . O16 . 1.3393(14) yes
O16 . C17 . 1.4528(13) yes
C17 . C18 . 1.5003(18) yes
C17 . H171 . 0.966 no
C17 . H172 . 0.959 no
C18 . H181 . 0.953 no
C18 . H182 . 0.961 no
C18 . H183 . 0.954 no
loop_
_geom_angle_atom_site_label_1
_geom_angle_site_symmetry_1
_geom_angle_atom_site_label_2
_geom_angle_site_symmetry_2
_geom_angle_atom_site_label_3
_geom_angle_site_symmetry_3
_geom_angle
_geom_angle_publ_flag
N1 2_656 N1 . C2 . 116.12(11) yes
N1 . C2 . C3 . 113.99(9) yes
N1 . C2 . C7 . 126.64(10) yes
C3 . C2 . C7 . 119.37(10) yes
C2 . C3 . C4 . 120.27(10) yes
C2 . C3 . S8 . 117.09(8) yes
C4 . C3 . S8 . 122.63(9) yes
C3 . C4 . C5 . 119.81(10) yes
C3 . C4 . H41 . 121.4 no
C5 . C4 . H41 . 118.8 no
C4 . C5 . C6 . 121.02(10) yes
C4 . C5 . C14 . 117.18(10) yes
C6 . C5 . C14 . 121.80(10) yes
C5 . C6 . C7 . 120.97(10) yes
C5 . C6 . H61 . 117.1 no
C7 . C6 . H61 . 121.9 no
C2 . C7 . C6 . 118.56(10) yes
C2 . C7 . S11 . 120.17(8) yes
C6 . C7 . S11 . 121.27(8) yes
C3 . S8 . C9 . 103.90(5) yes
S8 . C9 . C10 . 106.49(8) yes
S8 . C9 . H91 . 108.8 no
C10 . C9 . H91 . 111.5 no
S8 . C9 . H92 . 110.3 no
C10 . C9 . H92 . 111.6 no
H91 . C9 . H92 . 108.2 no
C9 . C10 . H101 . 109.0 no
C9 . C10 . H102 . 111.1 no
H101 . C10 . H102 . 108.5 no
C9 . C10 . H103 . 110.4 no
H101 . C10 . H103 . 108.3 no
H102 . C10 . H103 . 109.4 no
C7 . S11 . C12 . 103.97(5) yes
S11 . C12 . C13 . 105.32(8) yes
S11 . C12 . H121 . 109.3 no
C13 . C12 . H121 . 111.4 no
S11 . C12 . H122 . 109.6 no
C13 . C12 . H122 . 111.4 no
H121 . C12 . H122 . 109.8 no
C12 . C13 . H133 . 108.2 no
C12 . C13 . H132 . 111.3 no
H133 . C13 . H132 . 109.1 no
C12 . C13 . H131 . 110.2 no
H133 . C13 . H131 . 109.4 no
H132 . C13 . H131 . 108.7 no
C5 . C14 . O15 . 123.49(10) yes
C5 . C14 . O16 . 112.41(10) yes
O15 . C14 . O16 . 124.10(10) yes
C14 . O16 . C17 . 116.78(9) yes
O16 . C17 . C18 . 110.66(10) yes
O16 . C17 . H171 . 105.2 no
C18 . C17 . H171 . 111.8 no
O16 . C17 . H172 . 108.8 no
C18 . C17 . H172 . 111.7 no
H171 . C17 . H172 . 108.4 no
C17 . C18 . H181 . 108.7 no
C17 . C18 . H182 . 111.3 no
H181 . C18 . H182 . 108.9 no
C17 . C18 . H183 . 109.2 no
H181 . C18 . H183 . 108.3 no
H182 . C18 . H183 . 110.4 no


_iucr_refine_instructions_details 
;
#
# Punched on 25/04/22 at 15:52:01
#
#LIST     12                                                                    
BLOCK SCALE X'S  U'S 
RIDE C   (   4,X'S) H   (  41,X'S) 
RIDE C   (   6,X'S) H   (  61,X'S) 
RIDE C   (   9,X'S) H   (  91,X'S) H   (  92,X'S) 
RIDE C   (  10,X'S) H   ( 101,X'S) H   ( 102,X'S) H   ( 103,X'S) 
RIDE C   (  12,X'S) H   ( 121,X'S) H   ( 122,X'S) 
RIDE C   (  13,X'S) H   ( 133,X'S) H   ( 132,X'S) H   ( 131,X'S) 
RIDE C   (  17,X'S) H   ( 171,X'S) H   ( 172,X'S) 
RIDE C   (  18,X'S) H   ( 181,X'S) H   ( 182,X'S) H   ( 183,X'S) 
END                                                                             
#
# Punched on 25/04/22 at 15:52:01
#
#LIST     16                                                                    
NO 
REM   HREST   START (DO NOT REMOVE THIS LINE) 
REM   HREST   END (DO NOT REMOVE THIS LINE) 
END                                                                             
;

_refine_special_details          
;
?
  Reflections are selected by the following conditions :-
  Minimum value of SQRTW        is   0.00
  Minimum value of RATIO        is  -3.00
;
####################################################################### 
# 
# This file contains crystal structure data downloaded from the 
# Cambridge Structural Database (CSD) hosted by the Cambridge 
# Crystallographic Data Centre (CCDC).
# 
# Full information about CCDC data access policies and citation 
# guidelines are available at http://www.ccdc.cam.ac.uk/access/V1 
# 
# Audit and citation data items may have been added by the CCDC. 
# Please retain this information to preserve the provenance of 
# this file and to allow appropriate attribution of the data. 
# 
#######################################################################

data_10-F2H2-NHBoc
_database_code_depnum_ccdc_archive 'CCDC 2196092'
loop_
_audit_author_name
_audit_author_address
'Kirsten Christensen'
;University of Oxford
United Kingdom
;
_audit_update_record             
;
2022-08-11 deposited with the CCDC.	2022-09-19 downloaded from the CCDC.
;
#============================================================================== 
_audit_creation_date             2020-02-24
_audit_creation_method           'CRYSTALS_ver_14.61_build_7453 '

_oxford_structure_analysis_title 7274
_chemical_name_systematic        .
_chemical_melting_point          'not measured'
_cell_length_a                   10.1072(7)
_cell_length_b                   11.4012(8)
_cell_length_c                   11.5402(9)
_cell_angle_alpha                94.868(6)
_cell_angle_beta                 95.841(6)
_cell_angle_gamma                112.726(7)
_cell_volume                     1208.99(17)

_symmetry_cell_setting           triclinic
_symmetry_space_group_name_H-M   'P -1 '
_symmetry_space_group_name_Hall  '-P 1'
loop_
_symmetry_equiv_pos_as_xyz
x,y,z
-x,-y,-z

loop_
_atom_type_symbol
_atom_type_scat_dispersion_real
_atom_type_scat_dispersion_imag
_atom_type_scat_Cromer_Mann_a1
_atom_type_scat_Cromer_Mann_b1
_atom_type_scat_Cromer_Mann_a2
_atom_type_scat_Cromer_Mann_b2
_atom_type_scat_Cromer_Mann_a3
_atom_type_scat_Cromer_Mann_b3
_atom_type_scat_Cromer_Mann_a4
_atom_type_scat_Cromer_Mann_b4
_atom_type_scat_Cromer_Mann_c
_atom_type_scat_source
C 0.0181 0.0091 2.3100 20.8439 1.0200 10.2075 1.5886 0.5687 0.8650 51.6512
0.2156 'International Tables Vol C 4.2.6.8 and 6.1.1.4'
H 0.0000 0.0000 0.4930 10.5109 0.3229 26.1257 0.1402 3.1424 0.0408 57.7998
0.0030 'International Tables Vol C 4.2.6.8 and 6.1.1.4'
F 0.0727 0.0534 3.5392 10.2825 2.6412 4.2944 1.5170 0.2615 1.0243 26.1476
0.2776 'International Tables Vol C 4.2.6.8 and 6.1.1.4'
N 0.0311 0.0180 12.2126 0.0057 3.1322 9.8933 2.0125 28.9975 1.1663 0.5826
-11.5290 'International Tables Vol C 4.2.6.8 and 6.1.1.4'
O 0.0492 0.0322 3.0485 13.2771 2.2868 5.7011 1.5463 0.3239 0.8670 32.9089
0.2508 'International Tables Vol C 4.2.6.8 and 6.1.1.4'


_cell_formula_units_Z            2

# Given Formula = C24 H30 F2 N4 O4 
# Dc =      1.31 Fooo =    504.00 Mu =      8.41 M =    476.52
# Found Formula = C24 H30 F2 N4 O4 
# Dc =      1.31 FOOO =    504.00 Mu =      8.41 M =    476.52

_chemical_formula_sum            'C24 H30 F2 N4 O4'
_chemical_formula_moiety         'C24 H30 F2 N4 O4'
_chemical_compound_source        .
_chemical_formula_weight         476.52


_cell_measurement_reflns_used    3475
_cell_measurement_theta_min      3.89
_cell_measurement_theta_max      76.40
_cell_measurement_temperature    150

_exptl_crystal_description       lath
_exptl_crystal_colour            clear_intense_orange
_exptl_crystal_size_min          0.02
_exptl_crystal_size_mid          0.05
_exptl_crystal_size_max          0.26

_exptl_crystal_density_diffrn    1.309
_exptl_crystal_density_meas      'not measured'
_exptl_crystal_density_method    'not measured'
# Non-dispersive F(000): 
_exptl_crystal_F_000             504
_exptl_absorpt_coefficient_mu    0.841

# Sheldrick geometric approximatio 0.96 0.98 
_exptl_absorpt_correction_type   multi-scan
_exptl_absorpt_process_details   
; 
 CrysAlisPro (Rigaku Oxford Diffraction, 2017) 
;
_exptl_absorpt_correction_T_min  0.88
_exptl_absorpt_correction_T_max  0.98
_diffrn_measurement_device_type  'Oxford Diffraction SuperNova'
_diffrn_measurement_device       Area
_diffrn_radiation_monochromator  'focussing mirrors'
_diffrn_radiation_type           'Cu K\a'
_diffrn_radiation_wavelength     1.54184
_diffrn_measurement_method       \w

# If a reference occurs more than once, delete the author 
# and date from subsequent references. 
_computing_data_collection       'SuperNova, (Oxford Diffraction, 2010)'
_computing_cell_refinement       
; 
 CrysAlisPro (Rigaku Oxford Diffraction, 2017) 
;
_computing_data_reduction        
; 
 CrysAlisPro (Rigaku Oxford Diffraction, 2017) 
;
_computing_structure_solution    'Superflip (Palatinus & Chapuis, 2007)'
_computing_structure_refinement  'CRYSTALS (Betteridge et al., 2003)'
_computing_publication_material  'CRYSTALS (Betteridge et al., 2003)'
_computing_molecular_graphics    'CAMERON (Watkin et al., 1996)'

_diffrn_standards_interval_time  .
_diffrn_standards_interval_count .
_diffrn_standards_number         0
_diffrn_standards_decay_%        .

_diffrn_ambient_temperature      150
_diffrn_reflns_number            12314
_diffrn_reflns_av_unetI/netI     0.060
_reflns_number_total             5019
_diffrn_reflns_av_R_equivalents  0.038
_diffrn_reflns_av_sigmaI/netI    0.0594
# Number of reflections with Friedels Law is 5019 
# Theoretical number of reflections is about 10243 

_diffrn_reflns_theta_min         3.886
_diffrn_reflns_theta_max         77.150
_diffrn_measured_fraction_theta_max 0.979

_diffrn_reflns_theta_full        72.521
_diffrn_measured_fraction_theta_full 0.995


_diffrn_reflns_limit_h_min       -11
_diffrn_reflns_limit_h_max       12
_diffrn_reflns_limit_k_min       -13
_diffrn_reflns_limit_k_max       14
_diffrn_reflns_limit_l_min       -14
_diffrn_reflns_limit_l_max       14
_reflns_limit_h_min              -12
_reflns_limit_h_max              12
_reflns_limit_k_min              -14
_reflns_limit_k_max              14
_reflns_limit_l_min              0
_reflns_limit_l_max              14

_oxford_diffrn_Wilson_B_factor   2.79
_oxford_diffrn_Wilson_scale      0.03

_atom_sites_solution_primary     other #heavy,direct,difmap,geom,iterative
# _atom_sites_solution_secondary  difmap
_atom_sites_solution_hydrogens   difmap

_refine_diff_density_min         -0.33
_refine_diff_density_max         0.37


# The current dictionary definitions do not cover the 
# situation where the reflections used for refinement were 
# selected by a user-defined sigma threshold 

# Explicitly named reflections are ALWAYS excluded from R&wR 

# The values actually used during refinement 
# These are labelled "all" for compatibility with PLATON 
_oxford_refine_reflns_threshold_expression_ref I>-3.0\s(I)
_refine_ls_number_restraints     0
_refine_ls_number_parameters     307
_refine_ls_number_reflns         5012
_oxford_refine_ls_R_factor_ref   0.0760
_refine_ls_R_factor_all          0.0760
_refine_ls_wR_factor_ref         0.1584
_refine_ls_wR_factor_all         0.1584
_refine_ls_goodness_of_fit_ref   0.9792
_refine_ls_shift/su_max          0.0003922
_refine_ls_shift/su_mean         0.0000440


# Computed with no filters except I/sigma = -10 
_oxford_reflns_number_all        5016
_oxford_refine_ls_R_factor_all   0.0764
_oxford_refine_ls_wR_factor_all  0.1593

# Computed with no filters except I/sigma = +2 a la SHELX 
_reflns_threshold_expression     I>2.0\s(I)
_reflns_number_gt                3396
_refine_ls_R_factor_gt           0.0509
_refine_ls_wR_factor_gt          0.1349


_refine_ls_structure_factor_coef Fsqd
_refine_ls_matrix_type           full
_refine_ls_hydrogen_treatment    constr #undef, noref, refall,
# refxyz, refU, constr or mixed
_refine_ls_weighting_scheme      calc
_refine_ls_weighting_details     
;
 Method= Modified Sheldrick 
 w=1/[\s^2^(F^2^) + ( 0.08P)^2^ + 0.18P] 
 ,where P=(max(Fo^2^,0) + 2Fc^2^)/3 
;

# Uequiv = arithmetic mean of Ui i.e. Ueqiv = (U1+U2+U3)/3

# Replace last . with number of unfound hydrogen atoms attached to an atom.

# ..._refinement_flags_... 
# . no refinement constraints           S special position constraint on site
# G rigid group refinement of site      R riding atom
# D distance or angle restraint on site T thermal displacement constraints
# U Uiso or Uij restraint (rigid bond)  P partial occupancy constraint


loop_
_atom_site_label
_atom_site_type_symbol
_atom_site_fract_x
_atom_site_fract_y
_atom_site_fract_z
_atom_site_U_iso_or_equiv
_atom_site_occupancy
_atom_site_adp_type
_atom_site_refinement_flags_posn
_atom_site_refinement_flags_adp
_atom_site_refinement_flags_occupancy
_atom_site_disorder_assembly
_atom_site_disorder_group
_atom_site_attached_hydrogens
N1 N 0.71611(18) 0.98822(14) 0.95434(16) 0.0337 1.0000 Uani . . . . . .
C2 C 0.5739(2) 0.89260(16) 0.95099(18) 0.0302 1.0000 Uani . . . . . .
C3 C 0.5156(2) 0.83747(17) 1.04743(17) 0.0312 1.0000 Uani . . . . . .
C4 C 0.3769(2) 0.74266(17) 1.03338(17) 0.0308 1.0000 Uani . . . . . .
C5 C 0.29263(19) 0.69944(16) 0.92235(17) 0.0280 1.0000 Uani . . . . . .
C6 C 0.3482(2) 0.75599(19) 0.82667(18) 0.0372 1.0000 Uani . . . . . .
C7 C 0.4862(2) 0.85146(19) 0.84237(19) 0.0381 1.0000 Uani . . . . . .
F8 F 0.53776(16) 0.90459(15) 0.74759(12) 0.0646 1.0000 Uani . . . . . .
C9 C 0.1431(2) 0.59249(17) 0.90866(18) 0.0319 1.0000 Uani . . . . . .
N10 N 0.11084(16) 0.50956(14) 0.79768(15) 0.0307 1.0000 Uani . . . . . .
C11 C -0.0264(2) 0.44332(16) 0.74460(17) 0.0289 1.0000 Uani . . . . . .
O12 O -0.13285(14) 0.45073(13) 0.77996(13) 0.0360 1.0000 Uani . . . . . .
O13 O -0.02715(14) 0.36804(13) 0.64771(14) 0.0370 1.0000 Uani . . . . . .
C14 C -0.1649(2) 0.28779(19) 0.57110(19) 0.0344 1.0000 Uani . . . . . .
C15 C -0.2338(2) 0.3726(2) 0.5212(2) 0.0400 1.0000 Uani . . . . . .
C16 C -0.1145(3) 0.2247(2) 0.4733(2) 0.0468 1.0000 Uani . . . . . .
C17 C -0.2621(2) 0.18768(19) 0.6387(2) 0.0435 1.0000 Uani . . . . . .
N21 N 0.79242(17) 1.01486(14) 1.05359(15) 0.0315 1.0000 Uani . . . . . .
C22 C 0.9339(2) 1.11095(16) 1.05601(17) 0.0296 1.0000 Uani . . . . . .
C23 C 0.9872(2) 1.17100(17) 0.95989(18) 0.0335 1.0000 Uani . . . . . .
C24 C 1.1257(2) 1.26655(17) 0.97249(18) 0.0318 1.0000 Uani . . . . . .
C25 C 1.2150(2) 1.30423(16) 1.08079(17) 0.0288 1.0000 Uani . . . . . .
C26 C 1.1646(2) 1.24354(19) 1.17651(18) 0.0362 1.0000 Uani . . . . . .
C27 C 1.0263(2) 1.14820(18) 1.16192(18) 0.0357 1.0000 Uani . . . . . .
F28 F 0.98062(15) 1.09089(13) 1.25636(12) 0.0572 1.0000 Uani . . . . . .
C29 C 1.3651(2) 1.40905(17) 1.09217(18) 0.0328 1.0000 Uani . . . . . .
N30 N 1.39606(16) 1.50271(14) 1.19612(15) 0.0298 1.0000 Uani . . . . . .
C31 C 1.53388(19) 1.57417(16) 1.24562(17) 0.0286 1.0000 Uani . . . . . .
O32 O 1.63851(14) 1.55368(13) 1.22212(14) 0.0378 1.0000 Uani . . . . . .
O33 O 1.53948(14) 1.67185(13) 1.32265(14) 0.0385 1.0000 Uani . . . . . .
C34 C 1.6749(2) 1.74982(19) 1.4029(2) 0.0386 1.0000 Uani . . . . . .
C35 C 1.7118(3) 1.6652(2) 1.4819(2) 0.0522 1.0000 Uani . . . . . .
C36 C 1.6350(3) 1.8484(3) 1.4708(3) 0.0780 1.0000 Uani . . . . . .
C37 C 1.7974(2) 1.8188(2) 1.3351(2) 0.0444 1.0000 Uani . . . . . .
H31 H 0.5708 0.8660 1.1232 0.0367 1.0000 Uiso R . . . . .
H41 H 0.3392 0.7088 1.0990 0.0380 1.0000 Uiso R . . . . .
H61 H 0.2945 0.7305 0.7515 0.0453 1.0000 Uiso R . . . . .
H91 H 0.1387 0.5433 0.9747 0.0380 1.0000 Uiso R . . . . .
H92 H 0.0727 0.6305 0.9116 0.0372 1.0000 Uiso R . . . . .
H151 H -0.3128 0.3209 0.4599 0.0593 1.0000 Uiso R . . . . .
H152 H -0.2703 0.4102 0.5820 0.0593 1.0000 Uiso R . . . . .
H153 H -0.1617 0.4411 0.4877 0.0605 1.0000 Uiso R . . . . .
H162 H -0.1966 0.1695 0.4157 0.0695 1.0000 Uiso R . . . . .
H161 H -0.0669 0.1725 0.5075 0.0696 1.0000 Uiso R . . . . .
H163 H -0.0445 0.2901 0.4362 0.0700 1.0000 Uiso R . . . . .
H172 H -0.3411 0.1235 0.5849 0.0642 1.0000 Uiso R . . . . .
H171 H -0.2994 0.2248 0.6969 0.0638 1.0000 Uiso R . . . . .
H173 H -0.2066 0.1447 0.6755 0.0651 1.0000 Uiso R . . . . .
H231 H 0.9287 1.1471 0.8846 0.0394 1.0000 Uiso R . . . . .
H241 H 1.1610 1.3084 0.9083 0.0387 1.0000 Uiso R . . . . .
H261 H 1.2232 1.2665 1.2503 0.0438 1.0000 Uiso R . . . . .
H291 H 1.4374 1.3727 1.0975 0.0397 1.0000 Uiso R . . . . .
H292 H 1.3688 1.4509 1.0224 0.0387 1.0000 Uiso R . . . . .
H352 H 1.7914 1.7189 1.5443 0.0782 1.0000 Uiso R . . . . .
H351 H 1.6281 1.6181 1.5165 0.0777 1.0000 Uiso R . . . . .
H353 H 1.7401 1.6050 1.4387 0.0771 1.0000 Uiso R . . . . .
H363 H 1.7180 1.9059 1.5261 0.1157 1.0000 Uiso R . . . . .
H362 H 1.5987 1.8953 1.4181 0.1176 1.0000 Uiso R . . . . .
H361 H 1.5599 1.8018 1.5152 0.1164 1.0000 Uiso R . . . . .
H373 H 1.8736 1.8861 1.3889 0.0669 1.0000 Uiso R . . . . .
H372 H 1.7601 1.8587 1.2748 0.0669 1.0000 Uiso R . . . . .
H371 H 1.8359 1.7602 1.2980 0.0670 1.0000 Uiso R . . . . .
H301 H 1.3301 1.5291 1.2118 0.0364 1.0000 Uiso R . . . . .
H101 H 0.1777 0.4871 0.7745 0.0366 1.0000 Uiso R . . . . .
loop_
_atom_site_aniso_label
_atom_site_aniso_U_11
_atom_site_aniso_U_22
_atom_site_aniso_U_33
_atom_site_aniso_U_23
_atom_site_aniso_U_13
_atom_site_aniso_U_12
N1 0.0286(8) 0.0243(7) 0.0403(9) 0.0028(6) 0.0083(7) 0.0014(6)
C2 0.0261(9) 0.0208(8) 0.0373(10) 0.0016(7) 0.0068(7) 0.0025(7)
C3 0.0283(9) 0.0257(8) 0.0336(9) 0.0024(7) 0.0020(7) 0.0055(7)
C4 0.0290(9) 0.0266(8) 0.0324(9) 0.0042(7) 0.0076(7) 0.0054(7)
C5 0.0239(9) 0.0224(8) 0.0344(9) 0.0018(7) 0.0066(7) 0.0055(7)
C6 0.0324(10) 0.0334(9) 0.0330(10) 0.0035(8) 0.0027(8) -0.0003(8)
C7 0.0368(11) 0.0332(9) 0.0334(10) 0.0087(8) 0.0094(8) 0.0005(8)
F8 0.0517(9) 0.0676(9) 0.0377(7) 0.0163(7) 0.0070(6) -0.0178(7)
C9 0.0257(9) 0.0262(8) 0.0376(10) -0.0004(8) 0.0093(8) 0.0036(7)
N10 0.0207(7) 0.0277(7) 0.0390(9) -0.0035(7) 0.0063(6) 0.0055(6)
C11 0.0246(9) 0.0237(8) 0.0363(9) 0.0024(7) 0.0081(7) 0.0069(7)
O12 0.0226(6) 0.0372(7) 0.0446(8) -0.0042(6) 0.0070(6) 0.0096(5)
O13 0.0221(6) 0.0388(7) 0.0430(8) -0.0086(6) 0.0033(6) 0.0077(5)
C14 0.0245(9) 0.0328(9) 0.0389(10) -0.0037(8) 0.0014(8) 0.0063(7)
C15 0.0342(10) 0.0405(10) 0.0410(11) 0.0050(9) 0.0034(9) 0.0107(8)
C16 0.0391(12) 0.0502(12) 0.0456(12) -0.0124(10) 0.0006(10) 0.0171(10)
C17 0.0407(12) 0.0306(9) 0.0470(12) 0.0010(9) 0.0027(10) 0.0028(8)
N21 0.0260(8) 0.0223(7) 0.0390(9) 0.0016(6) 0.0071(7) 0.0019(6)
C22 0.0257(9) 0.0206(8) 0.0364(10) 0.0003(7) 0.0072(7) 0.0027(7)
C23 0.0313(10) 0.0266(8) 0.0360(10) 0.0037(8) 0.0045(8) 0.0047(7)
C24 0.0305(10) 0.0255(8) 0.0349(10) 0.0051(7) 0.0104(8) 0.0045(7)
C25 0.0254(9) 0.0227(8) 0.0341(9) 0.0006(7) 0.0093(7) 0.0047(7)
C26 0.0305(10) 0.0339(9) 0.0326(10) 0.0009(8) 0.0045(8) 0.0011(8)
C27 0.0371(11) 0.0283(9) 0.0339(10) 0.0065(8) 0.0121(8) 0.0024(8)
F28 0.0499(8) 0.0540(8) 0.0365(7) 0.0138(6) 0.0068(6) -0.0146(6)
C29 0.0266(9) 0.0286(9) 0.0353(10) -0.0001(8) 0.0091(8) 0.0024(7)
N30 0.0208(7) 0.0239(7) 0.0408(9) -0.0009(6) 0.0074(6) 0.0053(6)
C31 0.0230(9) 0.0227(8) 0.0375(10) 0.0039(7) 0.0081(7) 0.0054(7)
O32 0.0222(6) 0.0374(7) 0.0491(9) -0.0070(6) 0.0065(6) 0.0092(5)
O33 0.0233(7) 0.0298(6) 0.0549(9) -0.0105(6) 0.0043(6) 0.0061(5)
C34 0.0236(9) 0.0337(9) 0.0487(12) -0.0088(9) 0.0026(9) 0.0044(7)
C35 0.0415(13) 0.0580(14) 0.0390(12) 0.0088(11) 0.0037(10) 0.0004(11)
C36 0.0346(13) 0.0651(17) 0.111(3) -0.0517(18) -0.0004(15) 0.0106(12)
C37 0.0315(11) 0.0354(10) 0.0533(13) 0.0094(10) -0.0009(10) 0.0001(8)

_refine_ls_extinction_method     None
_oxford_refine_ls_scale          6.22(19)
loop_
_geom_bond_atom_site_label_1
_geom_bond_site_symmetry_1
_geom_bond_atom_site_label_2
_geom_bond_site_symmetry_2
_geom_bond_distance
_geom_bond_publ_flag
N1 . C2 . 1.423(2) yes
N1 . N21 . 1.257(3) yes
C2 . C3 . 1.396(3) yes
C2 . C7 . 1.389(3) yes
C3 . C4 . 1.383(2) yes
C3 . H31 . 0.946 no
C4 . C5 . 1.399(3) yes
C4 . H41 . 0.928 no
C5 . C6 . 1.385(3) yes
C5 . C9 . 1.514(2) yes
C6 . C7 . 1.380(3) yes
C6 . H61 . 0.934 no
C7 . F8 . 1.349(2) yes
C9 . N10 . 1.453(2) yes
C9 . H91 . 0.979 no
C9 . H92 . 0.967 no
N10 . C11 . 1.345(2) yes
N10 . H101 . 0.867 no
C11 . O12 . 1.218(2) yes
C11 . O13 . 1.348(2) yes
O13 . C14 . 1.478(2) yes
C14 . C15 . 1.511(3) yes
C14 . C16 . 1.521(3) yes
C14 . C17 . 1.523(3) yes
C15 . H151 . 0.968 no
C15 . H152 . 0.968 no
C15 . H153 . 0.979 no
C16 . H162 . 0.969 no
C16 . H161 . 0.982 no
C16 . H163 . 0.974 no
C17 . H172 . 0.964 no
C17 . H171 . 0.948 no
C17 . H173 . 0.967 no
N21 . C22 . 1.422(2) yes
C22 . C23 . 1.398(3) yes
C22 . C27 . 1.385(3) yes
C23 . C24 . 1.386(2) yes
C23 . H231 . 0.954 no
C24 . C25 . 1.393(3) yes
C24 . H241 . 0.941 no
C25 . C26 . 1.390(3) yes
C25 . C29 . 1.509(2) yes
C26 . C27 . 1.382(3) yes
C26 . H261 . 0.940 no
C27 . F28 . 1.348(2) yes
C29 . N30 . 1.458(2) yes
C29 . H291 . 0.969 no
C29 . H292 . 0.966 no
N30 . C31 . 1.346(2) yes
N30 . H301 . 0.860 no
C31 . O32 . 1.219(2) yes
C31 . O33 . 1.344(2) yes
O33 . C34 . 1.478(2) yes
C34 . C35 . 1.503(3) yes
C34 . C36 . 1.518(3) yes
C34 . C37 . 1.521(3) yes
C35 . H352 . 0.984 no
C35 . H351 . 0.957 no
C35 . H353 . 0.962 no
C36 . H363 . 0.967 no
C36 . H362 . 0.976 no
C36 . H361 . 0.967 no
C37 . H373 . 0.966 no
C37 . H372 . 0.983 no
C37 . H371 . 0.983 no
loop_
_geom_angle_atom_site_label_1
_geom_angle_site_symmetry_1
_geom_angle_atom_site_label_2
_geom_angle_site_symmetry_2
_geom_angle_atom_site_label_3
_geom_angle_site_symmetry_3
_geom_angle
_geom_angle_publ_flag
C2 . N1 . N21 . 113.48(17) yes
N1 . C2 . C3 . 125.51(18) yes
N1 . C2 . C7 . 116.95(17) yes
C3 . C2 . C7 . 117.54(17) yes
C2 . C3 . C4 . 120.57(18) yes
C2 . C3 . H31 . 119.7 no
C4 . C3 . H31 . 119.7 no
C3 . C4 . C5 . 120.79(18) yes
C3 . C4 . H41 . 119.2 no
C5 . C4 . H41 . 120.0 no
C4 . C5 . C6 . 119.02(16) yes
C4 . C5 . C9 . 119.77(17) yes
C6 . C5 . C9 . 121.20(18) yes
C5 . C6 . C7 . 119.45(19) yes
C5 . C6 . H61 . 121.4 no
C7 . C6 . H61 . 119.2 no
C2 . C7 . C6 . 122.56(18) yes
C2 . C7 . F8 . 119.22(17) yes
C6 . C7 . F8 . 118.21(19) yes
C5 . C9 . N10 . 111.18(15) yes
C5 . C9 . H91 . 108.5 no
N10 . C9 . H91 . 110.5 no
C5 . C9 . H92 . 108.4 no
N10 . C9 . H92 . 109.4 no
H91 . C9 . H92 . 108.7 no
C9 . N10 . C11 . 121.34(16) yes
C9 . N10 . H101 . 118.9 no
C11 . N10 . H101 . 117.9 no
N10 . C11 . O12 . 124.63(18) yes
N10 . C11 . O13 . 109.54(16) yes
O12 . C11 . O13 . 125.84(17) yes
C11 . O13 . C14 . 120.44(15) yes
O13 . C14 . C15 . 109.65(16) yes
O13 . C14 . C16 . 102.46(16) yes
C15 . C14 . C16 . 109.76(19) yes
O13 . C14 . C17 . 109.70(17) yes
C15 . C14 . C17 . 113.84(18) yes
C16 . C14 . C17 . 110.83(18) yes
C14 . C15 . H151 . 108.6 no
C14 . C15 . H152 . 110.5 no
H151 . C15 . H152 . 109.6 no
C14 . C15 . H153 . 109.5 no
H151 . C15 . H153 . 109.3 no
H152 . C15 . H153 . 109.3 no
C14 . C16 . H162 . 110.4 no
C14 . C16 . H161 . 108.7 no
H162 . C16 . H161 . 108.9 no
C14 . C16 . H163 . 109.9 no
H162 . C16 . H163 . 110.4 no
H161 . C16 . H163 . 108.5 no
C14 . C17 . H172 . 109.7 no
C14 . C17 . H171 . 112.0 no
H172 . C17 . H171 . 109.6 no
C14 . C17 . H173 . 108.7 no
H172 . C17 . H173 . 107.2 no
H171 . C17 . H173 . 109.5 no
N1 . N21 . C22 . 112.97(16) yes
N21 . C22 . C23 . 125.15(18) yes
N21 . C22 . C27 . 117.50(17) yes
C23 . C22 . C27 . 117.35(17) yes
C22 . C23 . C24 . 120.58(19) yes
C22 . C23 . H231 . 120.6 no
C24 . C23 . H231 . 118.9 no
C23 . C24 . C25 . 120.81(18) yes
C23 . C24 . H241 . 120.7 no
C25 . C24 . H241 . 118.5 no
C24 . C25 . C26 . 119.24(17) yes
C24 . C25 . C29 . 119.69(17) yes
C26 . C25 . C29 . 121.07(18) yes
C25 . C26 . C27 . 119.01(19) yes
C25 . C26 . H261 . 120.8 no
C27 . C26 . H261 . 120.1 no
C22 . C27 . C26 . 122.98(18) yes
C22 . C27 . F28 . 119.43(17) yes
C26 . C27 . F28 . 117.59(19) yes
C25 . C29 . N30 . 111.76(15) yes
C25 . C29 . H291 . 110.2 no
N30 . C29 . H291 . 108.4 no
C25 . C29 . H292 . 106.9 no
N30 . C29 . H292 . 109.6 no
H291 . C29 . H292 . 109.9 no
C29 . N30 . C31 . 120.47(15) yes
C29 . N30 . H301 . 118.5 no
C31 . N30 . H301 . 118.2 no
N30 . C31 . O32 . 124.44(17) yes
N30 . C31 . O33 . 110.44(16) yes
O32 . C31 . O33 . 125.11(17) yes
C31 . O33 . C34 . 120.18(15) yes
O33 . C34 . C35 . 109.01(17) yes
O33 . C34 . C36 . 102.84(17) yes
C35 . C34 . C36 . 111.8(2) yes
O33 . C34 . C37 . 111.35(18) yes
C35 . C34 . C37 . 112.43(19) yes
C36 . C34 . C37 . 109.0(2) yes
C34 . C35 . H352 . 109.2 no
C34 . C35 . H351 . 108.9 no
H352 . C35 . H351 . 109.5 no
C34 . C35 . H353 . 111.3 no
H352 . C35 . H353 . 109.4 no
H351 . C35 . H353 . 108.4 no
C34 . C36 . H363 . 109.6 no
C34 . C36 . H362 . 111.4 no
H363 . C36 . H362 . 111.4 no
C34 . C36 . H361 . 106.8 no
H363 . C36 . H361 . 108.0 no
H362 . C36 . H361 . 109.4 no
C34 . C37 . H373 . 108.3 no
C34 . C37 . H372 . 108.1 no
H373 . C37 . H372 . 108.2 no
C34 . C37 . H371 . 112.1 no
H373 . C37 . H371 . 109.9 no
H372 . C37 . H371 . 110.0 no
loop_
_geom_hbond_atom_site_label_D
_geom_hbond_site_symmetry_D
_geom_hbond_atom_site_label_H
_geom_hbond_site_symmetry_H
_geom_hbond_atom_site_label_A
_geom_hbond_site_symmetry_A
_geom_hbond_angle_DHA
_geom_hbond_distance_DH
_geom_hbond_distance_HA
_geom_hbond_distance_DA
_geom_hbond_publ_flag
N30 . H301 . O12 2_677 165 0.86 2.10 2.941(3) yes
N10 . H101 . O32 2_777 161 0.87 2.08 2.914(3) yes


_iucr_refine_instructions_details 
;
#
# Punched on 24/02/20 at 10:06:45
#
#LIST     12                                                                    
BLOCK SCALE X'S  U'S 
RIDE C   (   3,X'S) H   (  31,X'S) 
RIDE C   (   4,X'S) H   (  41,X'S) 
RIDE C   (   6,X'S) H   (  61,X'S) 
RIDE C   (   9,X'S) H   (  91,X'S) H   (  92,X'S) 
RIDE N   (  10,X'S) H   ( 101,X'S) 
RIDE C   (  15,X'S) H   ( 151,X'S) H   ( 152,X'S) H   ( 153,X'S) 
RIDE C   (  16,X'S) H   ( 162,X'S) H   ( 161,X'S) H   ( 163,X'S) 
RIDE C   (  17,X'S) H   ( 172,X'S) H   ( 171,X'S) H   ( 173,X'S) 
RIDE C   (  23,X'S) H   ( 231,X'S) 
RIDE C   (  24,X'S) H   ( 241,X'S) 
RIDE C   (  26,X'S) H   ( 261,X'S) 
RIDE C   (  29,X'S) H   ( 291,X'S) H   ( 292,X'S) 
RIDE N   (  30,X'S) H   ( 301,X'S) 
RIDE C   (  35,X'S) H   ( 352,X'S) H   ( 351,X'S) H   ( 353,X'S) 
RIDE C   (  36,X'S) H   ( 363,X'S) H   ( 362,X'S) H   ( 361,X'S) 
RIDE C   (  37,X'S) H   ( 373,X'S) H   ( 372,X'S) H   ( 371,X'S) 
END                                                                             
#
# Punched on 24/02/20 at 10:06:45
#
#LIST     16                                                                    
NO 
REM   HREST   START (DO NOT REMOVE THIS LINE) 
REM   HREST   END (DO NOT REMOVE THIS LINE) 
END                                                                             
;

# Manually omitted reflections

loop_
_oxford_refln_omitted_index_h
_oxford_refln_omitted_index_k
_oxford_refln_omitted_index_l
_oxford_refln_omitted_flag
_oxford_refln_omitted_details
2 3 7 x .
7 0 4 x .
4 3 6 x .

# start Validation Reply Form
_vrf_DIFMX02_1-Br4NHBoc          
;
PROBLEM: The maximum difference density is > 0.1*ZMAX*0.75
RESPONSE: The residual density is close to the heaviest atoms.
;
_vrf_PLAT094_1-Br4NHBoc          
;
PROBLEM: Ratio of Maximum / Minimum Residual Density ....       2.88 Report
RESPONSE: The residual density is close to the heaviest atoms.
;
_vrf_PLAT097_1-Br4NHBoc          
;
PROBLEM: Large Reported Max.  (Positive) Residual Density       3.23 eA-3  
RESPONSE: The residual density is close to the heaviest atoms.
;
_vrf_DIFMX02_2-I4-N3             
;
PROBLEM: The maximum difference density is > 0.1*ZMAX*0.75
RESPONSE: The residual density is close to the heaviest atoms.
;
_vrf_PLAT097_2-I4-N3             
;
PROBLEM: Large Reported Max.  (Positive) Residual Density       6.41 eA-3  
RESPONSE: The residual density is close to the heaviest atoms.
;
_vrf_PLAT094_2-I4-N3             
;
PROBLEM: Ratio of Maximum / Minimum Residual Density ....       2.80 Report
RESPONSE: The residual density is close to the heaviest atoms.
;
_vrf_DIFMX02_3-I4-ester          
;
PROBLEM: The maximum difference density is > 0.1*ZMAX*0.75
RESPONSE: The residual density is close to the heaviest atoms.
;
_vrf_PLAT094_3-I4-ester          
;
PROBLEM: Ratio of Maximum / Minimum Residual Density ....       2.70 Report
RESPONSE: The residual density is close to the heaviest atoms.
;
_vrf_PLAT097_3-I4-ester          
;
PROBLEM: Large Reported Max.  (Positive) Residual Density       4.27 eA-3  
RESPONSE: The residual density is close to the heaviest atoms.
;
_vrf_PLAT094_7-TeMe4-H           
;
PROBLEM: Ratio of Maximum / Minimum Residual Density ....       2.05 Report
RESPONSE: The residual density is close to the heaviest atoms.
;
_vrf_PLAT920_9-Te2Fe-H           
;
PROBLEM: Theta(Max)  in CIF and FCF Differ by ...........       3.78 Degree
RESPONSE: Data has been truncated due to being very weak at high angle.
;
####################################################################### 
# 
# This file contains crystal structure data downloaded from the 
# Cambridge Structural Database (CSD) hosted by the Cambridge 
# Crystallographic Data Centre (CCDC).
# 
# Full information about CCDC data access policies and citation 
# guidelines are available at http://www.ccdc.cam.ac.uk/access/V1 
# 
# Audit and citation data items may have been added by the CCDC. 
# Please retain this information to preserve the provenance of 
# this file and to allow appropriate attribution of the data. 
# 
#######################################################################

data_6-SeMe4-H
_database_code_depnum_ccdc_archive 'CCDC 2196088'
loop_
_audit_author_name
_audit_author_address
'Kirsten Christensen'
;University of Oxford
United Kingdom
;
_audit_update_record             
;
2022-08-10 deposited with the CCDC.	2022-09-19 downloaded from the CCDC.
;
#============================================================================== 
_audit_creation_date             2022-01-19
_audit_creation_method           'CRYSTALS_ver_*****_build_8199 '

_oxford_structure_analysis_title 7553
_chemical_name_systematic        .
_chemical_melting_point          'not measured'

_cell_length_a                   15.5783(2)
_cell_length_b                   7.94990(10)
_cell_length_c                   29.5587(3)
_cell_angle_alpha                90
_cell_angle_beta                 90.3204(10)
_cell_angle_gamma                90
_cell_volume                     3660.67(8)

_symmetry_cell_setting           monoclinic
_symmetry_space_group_name_H-M   'P 2/n '
_symmetry_space_group_name_Hall  '-P 2yac'
loop_
_symmetry_equiv_pos_as_xyz
x,y,z
-x,-y,-z
x+1/2,-y,z+1/2
-x+1/2,y,-z+1/2

loop_
_atom_type_symbol
_atom_type_scat_dispersion_real
_atom_type_scat_dispersion_imag
_atom_type_scat_Cromer_Mann_a1
_atom_type_scat_Cromer_Mann_b1
_atom_type_scat_Cromer_Mann_a2
_atom_type_scat_Cromer_Mann_b2
_atom_type_scat_Cromer_Mann_a3
_atom_type_scat_Cromer_Mann_b3
_atom_type_scat_Cromer_Mann_a4
_atom_type_scat_Cromer_Mann_b4
_atom_type_scat_Cromer_Mann_c
_atom_type_scat_source
C 0.0181 0.0091 2.3100 20.8439 1.0200 10.2075 1.5886 0.5687 0.8650 51.6512
0.2156 'International Tables Vol C 4.2.6.8 and 6.1.1.4'
H 0.0000 0.0000 0.4930 10.5109 0.3229 26.1257 0.1402 3.1424 0.0408 57.7998
0.0030 'International Tables Vol C 4.2.6.8 and 6.1.1.4'
N 0.0311 0.0180 12.2126 0.0057 3.1322 9.8933 2.0125 28.9975 1.1663 0.5826
-11.5290 'International Tables Vol C 4.2.6.8 and 6.1.1.4'
Se -0.7943 1.1372 17.0006 2.4098 5.8196 0.2726 3.9731 15.2372 4.3543 43.8163
2.8409 'International Tables Vol C 4.2.6.8 and 6.1.1.4'


_cell_formula_units_Z            8

# Given Formula = C16 H18 N2 Se4 
# Dc =      2.01 Fooo =   2112.00 Mu =     95.71 M =    554.17
# Found Formula = C16 H18.00 N2 Se4 
# Dc =      2.01 FOOO =   2111.99 Mu =     95.71 M =    554.17

_chemical_formula_sum            'C16 H18 N2 Se4'
_chemical_formula_moiety         'C16 H18 N2 Se4'
_chemical_compound_source        .
_chemical_formula_weight         554.17


_cell_measurement_reflns_used    25684
_cell_measurement_theta_min      5.28
_cell_measurement_theta_max      76.30
_cell_measurement_temperature    150

_exptl_crystal_description       plate
_exptl_crystal_colour            clear_intense_red
_exptl_crystal_size_min          0.06
_exptl_crystal_size_mid          0.10
_exptl_crystal_size_max          0.23

_exptl_crystal_density_diffrn    2.011
_exptl_crystal_density_meas      'not measured'
_exptl_crystal_density_method    'not measured'
# Non-dispersive F(000): 
_exptl_crystal_F_000             2111.991
_exptl_absorpt_coefficient_mu    9.571

# Sheldrick geometric approximatio 0.38 0.56 
_exptl_absorpt_correction_type   multi-scan
_exptl_absorpt_process_details   
; 
 CrysAlisPro (Rigaku Oxford Diffraction, 2017) 
;
_exptl_absorpt_correction_T_min  0.27
_exptl_absorpt_correction_T_max  0.56
_diffrn_measurement_device_type  'Oxford Diffraction SuperNova'
_diffrn_measurement_device       Area
_diffrn_radiation_monochromator  'focussing mirrors'
_diffrn_radiation_type           'Cu K\a'
_diffrn_radiation_wavelength     1.54184
_diffrn_measurement_method       \w

# If a reference occurs more than once, delete the author 
# and date from subsequent references. 
_computing_data_collection       'SuperNova, (Oxford Diffraction, 2010)'
_computing_cell_refinement       
; 
 CrysAlisPro (Rigaku Oxford Diffraction, 2017) 
;
_computing_data_reduction        
; 
 CrysAlisPro (Rigaku Oxford Diffraction, 2017) 
;
_computing_structure_solution    'Superflip (Palatinus & Chapuis, 2007)'
_computing_structure_refinement  'CRYSTALS (Betteridge et al., 2003)'
_computing_publication_material  'CRYSTALS (Betteridge et al., 2003)'
_computing_molecular_graphics    'CAMERON (Watkin et al., 1996)'

_diffrn_standards_interval_time  .
_diffrn_standards_interval_count .
_diffrn_standards_number         0
_diffrn_standards_decay_%        .

_diffrn_ambient_temperature      150
_diffrn_reflns_number            38021
_diffrn_reflns_av_unetI/netI     0.041
_reflns_number_total             7607
_diffrn_reflns_av_R_equivalents  0.034
_diffrn_reflns_av_sigmaI/netI    0.0409
# Number of reflections with Friedels Law is 7607 
# Theoretical number of reflections is about 15343 


_diffrn_reflns_theta_min         5.299
_diffrn_reflns_theta_max         76.285
_diffrn_measured_fraction_theta_max 0.993

_diffrn_reflns_theta_full        74.759
_diffrn_measured_fraction_theta_full 0.999


_diffrn_reflns_limit_h_min       -18
_diffrn_reflns_limit_h_max       19
_diffrn_reflns_limit_k_min       -9
_diffrn_reflns_limit_k_max       6
_diffrn_reflns_limit_l_min       -32
_diffrn_reflns_limit_l_max       36
_reflns_limit_h_min              -19
_reflns_limit_h_max              19
_reflns_limit_k_min              0
_reflns_limit_k_max              9
_reflns_limit_l_min              0
_reflns_limit_l_max              36

_oxford_diffrn_Wilson_B_factor   1.92
_oxford_diffrn_Wilson_scale      0.63

_atom_sites_solution_primary     other #heavy,direct,difmap,geom,iterative
# _atom_sites_solution_secondary  difmap
_atom_sites_solution_hydrogens   difmap

_refine_diff_density_min         -1.29
_refine_diff_density_max         0.79


# The current dictionary definitions do not cover the 
# situation where the reflections used for refinement were 
# selected by a user-defined sigma threshold 

# Explicitly named reflections are ALWAYS excluded from R&wR 

# The values actually used during refinement 
# These are labelled "all" for compatibility with PLATON 
_oxford_refine_reflns_threshold_expression I>-3.0\s(I)
_refine_ls_number_restraints     0
_refine_ls_number_parameters     398
_refine_ls_number_reflns         7605
_refine_ls_R_factor_ref          0.0266
_refine_ls_wR_factor_ref         0.0625
_refine_ls_goodness_of_fit_ref   1.0394
_refine_ls_shift/su_max          0.0025891
_refine_ls_shift/su_mean         0.0000878


# Computed with I/sigma = -10 
_reflns_number_all               7605
_refine_ls_R_factor_all          0.0266
_refine_ls_wR_factor_all         0.0625

# Computed with I/sigma = +2 a la SHELX 
_reflns_threshold_expression     I>2.0\s(I)
_reflns_number_gt                7245
_refine_ls_R_factor_gt           0.0250
_refine_ls_wR_factor_gt          0.0614


_refine_ls_structure_factor_coef Fsqd
_refine_ls_matrix_type           full
_refine_ls_hydrogen_treatment    constr #undef, noref, refall,
# refxyz, refU, constr or mixed
_refine_ls_weighting_scheme      calc
_refine_ls_weighting_details     
;
 Method= Modified Sheldrick 
 w=1/[\s^2^(F^2^) + ( 0.03P)^2^ + 3.54P] 
 ,where P=(max(Fo^2^,0) + 2Fc^2^)/3 
;

# Uequiv = arithmetic mean of Ui i.e. Ueqiv = (U1+U2+U3)/3

# Replace last . with number of unfound hydrogen atoms attached to an atom.

# ..._refinement_flags_... 
# . no refinement constraints           S special position constraint on site
# G rigid group refinement of site      R riding atom
# D distance or angle restraint on site T thermal displacement constraints
# U Uiso or Uij restraint (rigid bond)  P partial occupancy constraint


loop_
_atom_site_label
_atom_site_type_symbol
_atom_site_fract_x
_atom_site_fract_y
_atom_site_fract_z
_atom_site_U_iso_or_equiv
_atom_site_occupancy
_atom_site_adp_type
_atom_site_refinement_flags_posn
_atom_site_refinement_flags_adp
_atom_site_refinement_flags_occupancy
_atom_site_disorder_assembly
_atom_site_disorder_group
_atom_site_attached_hydrogens
N1 N 0.56533(13) 0.6060(2) 0.60930(6) 0.0191 1.0000 Uani . . . . . .
C2 C 0.58434(16) 0.7041(3) 0.64768(8) 0.0203 1.0000 Uani . . . . . .
C3 C 0.51648(16) 0.7247(3) 0.67871(8) 0.0234 1.0000 Uani . . . . . .
C4 C 0.52908(18) 0.8164(4) 0.71797(8) 0.0298 1.0000 Uani . . . . . .
C5 C 0.60943(19) 0.8870(4) 0.72677(8) 0.0313 1.0000 Uani . . . . . .
C6 C 0.67712(18) 0.8644(3) 0.69723(9) 0.0282 1.0000 Uani . . . . . .
C7 C 0.66606(16) 0.7732(3) 0.65732(8) 0.0217 1.0000 Uani . . . . . .
Se8 Se 0.758632(16) 0.74188(3) 0.616289(9) 0.0245 1.0000 Uani . . . . . .
C9 C 0.85496(18) 0.7709(4) 0.65807(10) 0.0360 1.0000 Uani . . . . . .
Se10 Se 0.407635(18) 0.63435(4) 0.661100(9) 0.0315 1.0000 Uani . . . . . .
C11 C 0.3474(2) 0.6498(6) 0.71850(11) 0.0541 1.0000 Uani . . . . . .
N12 N 0.61233(12) 0.6368(2) 0.57547(6) 0.0182 1.0000 Uani . . . . . .
C13 C 0.60449(13) 0.5228(3) 0.53950(7) 0.0167 1.0000 Uani . . . . . .
C14 C 0.57329(14) 0.3570(3) 0.54394(7) 0.0172 1.0000 Uani . . . . . .
C15 C 0.57761(16) 0.2497(3) 0.50664(8) 0.0212 1.0000 Uani . . . . . .
C16 C 0.61106(16) 0.3060(3) 0.46603(8) 0.0224 1.0000 Uani . . . . . .
C17 C 0.64001(15) 0.4711(3) 0.46107(8) 0.0207 1.0000 Uani . . . . . .
C18 C 0.63761(14) 0.5786(3) 0.49770(7) 0.0178 1.0000 Uani . . . . . .
Se19 Se 0.674563(17) 0.80716(3) 0.494711(8) 0.0230 1.0000 Uani . . . . . .
C20 C 0.70569(16) 0.8190(3) 0.43107(8) 0.0257 1.0000 Uani . . . . . .
Se21 Se 0.527680(15) 0.28015(3) 0.599980(8) 0.0189 1.0000 Uani . . . . . .
C22 C 0.5272(2) 0.0392(3) 0.58749(10) 0.0334 1.0000 Uani . . . . . .
N31 N 0.44611(13) 1.0995(3) 0.84158(7) 0.0240 1.0000 Uani . . . . . .
C32 C 0.50090(16) 1.1952(3) 0.81385(8) 0.0249 1.0000 Uani . . . . . .
C33 C 0.58250(17) 1.2552(3) 0.82732(9) 0.0260 1.0000 Uani . . . . . .
C34 C 0.63373(19) 1.3347(4) 0.79513(11) 0.0347 1.0000 Uani . . . . . .
C35 C 0.6044(2) 1.3575(4) 0.75129(11) 0.0405 1.0000 Uani . . . . . .
C36 C 0.5237(2) 1.3020(4) 0.73788(10) 0.0371 1.0000 Uani . . . . . .
C37 C 0.47248(17) 1.2177(4) 0.76880(9) 0.0293 1.0000 Uani . . . . . .
Se38 Se 0.35977(2) 1.13898(6) 0.755304(10) 0.0456 1.0000 Uani . . . . . .
C39 C 0.3604(2) 1.1536(5) 0.68959(9) 0.0466 1.0000 Uani . . . . . .
Se40 Se 0.622034(17) 1.22756(4) 0.888088(10) 0.0270 1.0000 Uani . . . . . .
C41 C 0.74552(17) 1.2445(4) 0.87828(12) 0.0371 1.0000 Uani . . . . . .
N42 N 0.45609(13) 1.1262(3) 0.88351(7) 0.0223 1.0000 Uani . . . . . .
C43 C 0.41264(14) 1.0154(3) 0.91257(8) 0.0216 1.0000 Uani . . . . . .
C44 C 0.40645(14) 1.0731(3) 0.95776(8) 0.0212 1.0000 Uani . . . . . .
C45 C 0.37164(16) 0.9697(3) 0.99072(8) 0.0258 1.0000 Uani . . . . . .
C46 C 0.34182(18) 0.8108(4) 0.97882(9) 0.0297 1.0000 Uani . . . . . .
C47 C 0.34580(18) 0.7542(3) 0.93447(9) 0.0287 1.0000 Uani . . . . . .
C48 C 0.38106(15) 0.8549(3) 0.90070(8) 0.0239 1.0000 Uani . . . . . .
Se49 Se 0.387570(19) 0.77473(4) 0.839891(9) 0.0291 1.0000 Uani . . . . . .
C50 C 0.3662(3) 0.5345(4) 0.85144(11) 0.0527 1.0000 Uani . . . . . .
Se51 Se 0.441910(18) 1.29862(4) 0.968978(9) 0.0270 1.0000 Uani . . . . . .
C52 C 0.4180(2) 1.3103(4) 1.03322(10) 0.0380 1.0000 Uani . . . . . .
H41 H 0.4846 0.8340 0.7385 0.0354 1.0000 Uiso R . . . . .
H51 H 0.6166 0.9514 0.7528 0.0380 1.0000 Uiso R . . . . .
H61 H 0.7309 0.9113 0.7039 0.0339 1.0000 Uiso R . . . . .
H151 H 0.5591 0.1412 0.5091 0.0245 1.0000 Uiso R . . . . .
H161 H 0.6146 0.2329 0.4420 0.0269 1.0000 Uiso R . . . . .
H171 H 0.6610 0.5070 0.4330 0.0250 1.0000 Uiso R . . . . .
H341 H 0.6892 1.3728 0.8035 0.0420 1.0000 Uiso R . . . . .
H351 H 0.6376 1.4139 0.7305 0.0488 1.0000 Uiso R . . . . .
H361 H 0.5041 1.3190 0.7082 0.0448 1.0000 Uiso R . . . . .
H451 H 0.3668 1.0066 1.0204 0.0305 1.0000 Uiso R . . . . .
H461 H 0.3178 0.7402 1.0008 0.0362 1.0000 Uiso R . . . . .
H471 H 0.3245 0.6479 0.9270 0.0339 1.0000 Uiso R . . . . .
H412 H 0.7610 1.3569 0.8713 0.0554 1.0000 Uiso R . . . . .
H413 H 0.7616 1.1733 0.8541 0.0558 1.0000 Uiso R . . . . .
H92 H 0.8621 0.8881 0.6645 0.0536 1.0000 Uiso R . . . . .
H501 H 0.4064 0.4941 0.8729 0.0784 1.0000 Uiso R . . . . .
H411 H 0.7738 1.2111 0.9056 0.0557 1.0000 Uiso R . . . . .
H502 H 0.3083 0.5170 0.8626 0.0788 1.0000 Uiso R . . . . .
H91 H 0.8455 0.7101 0.6855 0.0540 1.0000 Uiso R . . . . .
H503 H 0.3744 0.4776 0.8232 0.0786 1.0000 Uiso R . . . . .
H93 H 0.9057 0.7303 0.6436 0.0542 1.0000 Uiso R . . . . .
H113 H 0.3825 0.5988 0.7412 0.0809 1.0000 Uiso R . . . . .
H111 H 0.2945 0.5887 0.7160 0.0810 1.0000 Uiso R . . . . .
H112 H 0.3364 0.7651 0.7264 0.0809 1.0000 Uiso R . . . . .
H201 H 0.7540 0.7461 0.4257 0.0388 1.0000 Uiso R . . . . .
H223 H 0.5069 -0.0141 0.6142 0.0497 1.0000 Uiso R . . . . .
H222 H 0.5843 0.0024 0.5808 0.0496 1.0000 Uiso R . . . . .
H203 H 0.7220 0.9339 0.4250 0.0391 1.0000 Uiso R . . . . .
H202 H 0.6574 0.7895 0.4122 0.0388 1.0000 Uiso R . . . . .
H521 H 0.3590 1.2862 1.0375 0.0566 1.0000 Uiso R . . . . .
H221 H 0.4901 0.0149 0.5623 0.0499 1.0000 Uiso R . . . . .
H523 H 0.4537 1.2319 1.0492 0.0571 1.0000 Uiso R . . . . .
H393 H 0.3057 1.1100 0.6794 0.0694 1.0000 Uiso R . . . . .
H391 H 0.4065 1.0884 0.6776 0.0697 1.0000 Uiso R . . . . .
H522 H 0.4304 1.4223 1.0430 0.0570 1.0000 Uiso R . . . . .
H392 H 0.3664 1.2692 0.6808 0.0702 1.0000 Uiso R . . . . .
loop_
_atom_site_aniso_label
_atom_site_aniso_U_11
_atom_site_aniso_U_22
_atom_site_aniso_U_33
_atom_site_aniso_U_23
_atom_site_aniso_U_13
_atom_site_aniso_U_12
N1 0.0209(9) 0.0247(9) 0.0116(8) 0.0001(7) 0.0026(7) 0.0001(7)
C2 0.0244(11) 0.0253(11) 0.0113(10) 0.0020(8) 0.0018(8) 0.0013(9)
C3 0.0231(11) 0.0335(12) 0.0136(10) 0.0008(9) 0.0012(9) 0.0010(9)
C4 0.0292(13) 0.0473(15) 0.0131(11) -0.0026(10) 0.0040(9) 0.0052(11)
C5 0.0374(14) 0.0427(14) 0.0136(11) -0.0074(10) -0.0033(10) 0.0027(12)
C6 0.0305(13) 0.0367(13) 0.0173(11) -0.0029(10) -0.0041(10) -0.0013(10)
C7 0.0243(11) 0.0265(11) 0.0142(10) 0.0012(8) 0.0018(9) 0.0009(9)
Se8 0.02136(13) 0.03430(14) 0.01778(13) -0.00331(9) 0.00236(9) -0.00410(10)
C9 0.0250(13) 0.0529(17) 0.0301(14) 0.0004(12) -0.0057(11) -0.0046(12)
Se10 0.02420(13) 0.05554(18) 0.01485(12) -0.00328(11) 0.00553(10) -0.00480(12)
C11 0.0373(16) 0.098(3) 0.0272(15) -0.0145(17) 0.0196(13) -0.0151(18)
N12 0.0193(9) 0.0231(9) 0.0122(8) 0.0016(7) 0.0006(7) -0.0007(7)
C13 0.0147(9) 0.0239(10) 0.0114(9) 0.0001(8) 0.0001(7) 0.0010(8)
C14 0.0144(9) 0.0234(10) 0.0138(10) 0.0030(8) 0.0012(7) -0.0000(8)
C15 0.0246(11) 0.0212(10) 0.0177(11) 0.0001(8) 0.0014(9) -0.0014(9)
C16 0.0257(11) 0.0246(11) 0.0168(11) -0.0037(9) 0.0023(9) 0.0004(9)
C17 0.0220(10) 0.0273(11) 0.0128(10) 0.0017(8) 0.0045(8) 0.0005(9)
C18 0.0166(9) 0.0221(10) 0.0147(10) 0.0029(8) 0.0003(8) 0.0001(8)
Se19 0.03015(13) 0.02351(12) 0.01545(12) 0.00155(9) 0.00436(9) -0.00595(9)
C20 0.0261(12) 0.0349(12) 0.0161(11) 0.0057(9) 0.0022(9) -0.0081(10)
Se21 0.01919(12) 0.02408(12) 0.01355(11) 0.00380(8) 0.00255(8) -0.00179(8)
C22 0.0489(16) 0.0233(12) 0.0282(13) 0.0071(10) 0.0095(12) -0.0010(11)
N31 0.0192(9) 0.0379(11) 0.0149(9) 0.0008(8) 0.0025(7) 0.0009(8)
C32 0.0228(11) 0.0343(12) 0.0176(11) 0.0030(9) 0.0060(9) 0.0030(10)
C33 0.0237(12) 0.0300(12) 0.0242(12) 0.0015(9) 0.0049(10) 0.0035(9)
C34 0.0287(13) 0.0389(14) 0.0367(15) 0.0049(12) 0.0081(11) -0.0042(11)
C35 0.0395(16) 0.0482(17) 0.0341(15) 0.0122(13) 0.0140(12) -0.0043(13)
C36 0.0357(15) 0.0548(17) 0.0209(13) 0.0092(12) 0.0072(11) 0.0073(13)
C37 0.0225(12) 0.0453(15) 0.0201(12) 0.0010(10) 0.0036(9) 0.0057(10)
Se38 0.02431(14) 0.0984(3) 0.01421(13) 0.00447(15) 0.00081(10) -0.00381(15)
C39 0.0460(18) 0.081(2) 0.0133(12) 0.0047(14) -0.0007(11) -0.0017(17)
Se40 0.02020(13) 0.03504(14) 0.02571(14) -0.00189(10) -0.00119(10) -0.00159(10)
C41 0.0195(12) 0.0438(15) 0.0481(18) -0.0054(13) -0.0001(12) -0.0027(11)
N42 0.0164(9) 0.0348(10) 0.0158(9) 0.0008(8) 0.0024(7) 0.0023(8)
C43 0.0170(10) 0.0337(12) 0.0140(10) 0.0015(9) 0.0008(8) 0.0031(9)
C44 0.0177(10) 0.0298(11) 0.0162(10) -0.0005(9) -0.0004(8) 0.0021(9)
C45 0.0273(12) 0.0368(13) 0.0134(10) -0.0006(9) 0.0017(9) 0.0024(10)
C46 0.0320(13) 0.0359(13) 0.0214(12) 0.0055(10) 0.0064(10) -0.0000(11)
C47 0.0293(13) 0.0319(12) 0.0249(13) -0.0014(10) 0.0040(10) -0.0032(10)
C48 0.0192(10) 0.0358(13) 0.0166(11) -0.0017(9) 0.0003(8) 0.0027(9)
Se49 0.03225(15) 0.03857(15) 0.01662(13) -0.00496(10) 0.00137(10) -0.00040(11)
C50 0.093(3) 0.0349(16) 0.0299(16) -0.0073(13) 0.0003(17) 0.0022(17)
Se51 0.02820(13) 0.03379(14) 0.01891(13) -0.00237(10) 0.00215(10) -0.00525(10)
C52 0.0411(16) 0.0519(17) 0.0211(13) -0.0121(12) 0.0068(11) -0.0144(13)

_refine_ls_extinction_coef       7.9(9)
_refine_ls_extinction_method     'Larson (1970), Equation 22'
_oxford_refine_ls_scale          1.354(4)
loop_
_geom_bond_atom_site_label_1
_geom_bond_site_symmetry_1
_geom_bond_atom_site_label_2
_geom_bond_site_symmetry_2
_geom_bond_distance
_geom_bond_publ_flag
N1 . C2 . 1.407(3) yes
N1 . N12 . 1.266(3) yes
C2 . C3 . 1.413(3) yes
C2 . C7 . 1.414(3) yes
C3 . C4 . 1.384(4) yes
C3 . Se10 . 1.911(3) yes
C4 . C5 . 1.395(4) yes
C4 . H41 . 0.934 no
C5 . C6 . 1.385(4) yes
C5 . H51 . 0.930 no
C6 . C7 . 1.394(3) yes
C6 . H61 . 0.938 no
C7 . Se8 . 1.906(2) yes
Se8 . C9 . 1.952(3) yes
C9 . H92 . 0.958 no
C9 . H91 . 0.956 no
C9 . H93 . 0.957 no
Se10 . C11 . 1.947(3) yes
C11 . H113 . 0.953 no
C11 . H111 . 0.960 no
C11 . H112 . 0.961 no
N12 . C13 . 1.402(3) yes
C13 . C14 . 1.411(3) yes
C13 . C18 . 1.413(3) yes
C14 . C15 . 1.396(3) yes
C14 . Se21 . 1.907(2) yes
C15 . C16 . 1.386(3) yes
C15 . H151 . 0.912 no
C16 . C17 . 1.396(3) yes
C16 . H161 . 0.920 no
C17 . C18 . 1.380(3) yes
C17 . H171 . 0.936 no
C18 . Se19 . 1.908(2) yes
Se19 . C20 . 1.947(2) yes
C20 . H201 . 0.964 no
C20 . H203 . 0.965 no
C20 . H202 . 0.962 no
Se21 . C22 . 1.951(3) yes
C22 . H223 . 0.952 no
C22 . H222 . 0.957 no
C22 . H221 . 0.961 no
N31 . C32 . 1.410(3) yes
N31 . N42 . 1.266(3) yes
C32 . C33 . 1.413(4) yes
C32 . C37 . 1.412(4) yes
C33 . C34 . 1.397(4) yes
C33 . Se40 . 1.908(3) yes
C34 . C35 . 1.384(5) yes
C34 . H341 . 0.947 no
C35 . C36 . 1.388(5) yes
C35 . H351 . 0.921 no
C36 . C37 . 1.389(4) yes
C36 . H361 . 0.936 no
C37 . Se38 . 1.904(3) yes
Se38 . C39 . 1.946(3) yes
C39 . H393 . 0.967 no
C39 . H391 . 0.954 no
C39 . H392 . 0.960 no
Se40 . C41 . 1.952(3) yes
C41 . H412 . 0.949 no
C41 . H413 . 0.947 no
C41 . H411 . 0.956 no
N42 . C43 . 1.407(3) yes
C43 . C44 . 1.416(3) yes
C43 . C48 . 1.411(4) yes
C44 . C45 . 1.387(3) yes
C44 . Se51 . 1.905(2) yes
C45 . C46 . 1.390(4) yes
C45 . H451 . 0.929 no
C46 . C47 . 1.388(4) yes
C46 . H461 . 0.938 no
C47 . C48 . 1.394(4) yes
C47 . H471 . 0.934 no
C48 . Se49 . 1.910(2) yes
Se49 . C50 . 1.969(3) yes
C50 . H501 . 0.946 no
C50 . H502 . 0.972 no
C50 . H503 . 0.957 no
Se51 . C52 . 1.939(3) yes
C52 . H521 . 0.949 no
C52 . H523 . 0.958 no
C52 . H522 . 0.956 no
loop_
_geom_angle_atom_site_label_1
_geom_angle_site_symmetry_1
_geom_angle_atom_site_label_2
_geom_angle_site_symmetry_2
_geom_angle_atom_site_label_3
_geom_angle_site_symmetry_3
_geom_angle
_geom_angle_publ_flag
C2 . N1 . N12 . 114.18(19) yes
N1 . C2 . C3 . 115.7(2) yes
N1 . C2 . C7 . 124.3(2) yes
C3 . C2 . C7 . 120.0(2) yes
C2 . C3 . C4 . 120.2(2) yes
C2 . C3 . Se10 . 116.46(18) yes
C4 . C3 . Se10 . 123.2(2) yes
C3 . C4 . C5 . 119.4(2) yes
C3 . C4 . H41 . 121.4 no
C5 . C4 . H41 . 119.1 no
C4 . C5 . C6 . 121.1(2) yes
C4 . C5 . H51 . 118.6 no
C6 . C5 . H51 . 120.3 no
C5 . C6 . C7 . 120.7(2) yes
C5 . C6 . H61 . 119.9 no
C7 . C6 . H61 . 119.4 no
C2 . C7 . C6 . 118.6(2) yes
C2 . C7 . Se8 . 120.30(17) yes
C6 . C7 . Se8 . 121.06(19) yes
C7 . Se8 . C9 . 99.43(12) yes
Se8 . C9 . H92 . 109.2 no
Se8 . C9 . H91 . 110.8 no
H92 . C9 . H91 . 109.9 no
Se8 . C9 . H93 . 108.1 no
H92 . C9 . H93 . 108.8 no
H91 . C9 . H93 . 109.9 no
C3 . Se10 . C11 . 99.78(13) yes
Se10 . C11 . H113 . 108.0 no
Se10 . C11 . H111 . 108.5 no
H113 . C11 . H111 . 109.1 no
Se10 . C11 . H112 . 111.0 no
H113 . C11 . H112 . 109.8 no
H111 . C11 . H112 . 110.3 no
N1 . N12 . C13 . 115.19(19) yes
N12 . C13 . C14 . 124.2(2) yes
N12 . C13 . C18 . 115.4(2) yes
C14 . C13 . C18 . 120.1(2) yes
C13 . C14 . C15 . 118.7(2) yes
C13 . C14 . Se21 . 120.69(17) yes
C15 . C14 . Se21 . 120.65(17) yes
C14 . C15 . C16 . 120.4(2) yes
C14 . C15 . H151 . 119.9 no
C16 . C15 . H151 . 119.6 no
C15 . C16 . C17 . 121.2(2) yes
C15 . C16 . H161 . 119.3 no
C17 . C16 . H161 . 119.5 no
C16 . C17 . C18 . 119.3(2) yes
C16 . C17 . H171 . 119.6 no
C18 . C17 . H171 . 121.1 no
C13 . C18 . C17 . 120.2(2) yes
C13 . C18 . Se19 . 116.82(17) yes
C17 . C18 . Se19 . 122.94(17) yes
C18 . Se19 . C20 . 99.64(10) yes
Se19 . C20 . H201 . 109.3 no
Se19 . C20 . H203 . 107.0 no
H201 . C20 . H203 . 109.3 no
Se19 . C20 . H202 . 110.4 no
H201 . C20 . H202 . 111.5 no
H203 . C20 . H202 . 109.2 no
C14 . Se21 . C22 . 98.71(11) yes
Se21 . C22 . H223 . 106.3 no
Se21 . C22 . H222 . 109.7 no
H223 . C22 . H222 . 110.4 no
Se21 . C22 . H221 . 110.2 no
H223 . C22 . H221 . 110.6 no
H222 . C22 . H221 . 109.6 no
C32 . N31 . N42 . 114.0(2) yes
N31 . C32 . C33 . 124.4(2) yes
N31 . C32 . C37 . 115.4(2) yes
C33 . C32 . C37 . 120.0(2) yes
C32 . C33 . C34 . 118.5(3) yes
C32 . C33 . Se40 . 120.76(19) yes
C34 . C33 . Se40 . 120.7(2) yes
C33 . C34 . C35 . 120.7(3) yes
C33 . C34 . H341 . 119.4 no
C35 . C34 . H341 . 119.9 no
C34 . C35 . C36 . 121.3(3) yes
C34 . C35 . H351 . 120.2 no
C36 . C35 . H351 . 118.4 no
C35 . C36 . C37 . 119.2(3) yes
C35 . C36 . H361 . 120.7 no
C37 . C36 . H361 . 120.0 no
C32 . C37 . C36 . 120.2(3) yes
C32 . C37 . Se38 . 116.1(2) yes
C36 . C37 . Se38 . 123.6(2) yes
C37 . Se38 . C39 . 100.34(13) yes
Se38 . C39 . H393 . 106.3 no
Se38 . C39 . H391 . 110.2 no
H393 . C39 . H391 . 110.7 no
Se38 . C39 . H392 . 109.2 no
H393 . C39 . H392 . 110.2 no
H391 . C39 . H392 . 110.2 no
C33 . Se40 . C41 . 99.52(13) yes
Se40 . C41 . H412 . 110.5 no
Se40 . C41 . H413 . 109.6 no
H412 . C41 . H413 . 109.3 no
Se40 . C41 . H411 . 107.7 no
H412 . C41 . H411 . 109.1 no
H413 . C41 . H411 . 110.5 no
N31 . N42 . C43 . 115.8(2) yes
N42 . C43 . C44 . 114.1(2) yes
N42 . C43 . C48 . 125.6(2) yes
C44 . C43 . C48 . 120.1(2) yes
C43 . C44 . C45 . 120.0(2) yes
C43 . C44 . Se51 . 116.61(18) yes
C45 . C44 . Se51 . 123.33(18) yes
C44 . C45 . C46 . 119.5(2) yes
C44 . C45 . H451 . 120.7 no
C46 . C45 . H451 . 119.8 no
C45 . C46 . C47 . 121.1(2) yes
C45 . C46 . H461 . 120.2 no
C47 . C46 . H461 . 118.7 no
C46 . C47 . C48 . 120.7(2) yes
C46 . C47 . H471 . 120.0 no
C48 . C47 . H471 . 119.4 no
C43 . C48 . C47 . 118.6(2) yes
C43 . C48 . Se49 . 121.01(18) yes
C47 . C48 . Se49 . 120.4(2) yes
C48 . Se49 . C50 . 98.65(13) yes
Se49 . C50 . H501 . 109.5 no
Se49 . C50 . H502 . 110.8 no
H501 . C50 . H502 . 109.6 no
Se49 . C50 . H503 . 106.5 no
H501 . C50 . H503 . 109.5 no
H502 . C50 . H503 . 110.9 no
C44 . Se51 . C52 . 99.12(12) yes
Se51 . C52 . H521 . 108.2 no
Se51 . C52 . H523 . 109.8 no
H521 . C52 . H523 . 111.3 no
Se51 . C52 . H522 . 107.6 no
H521 . C52 . H522 . 110.0 no
H523 . C52 . H522 . 109.9 no


_iucr_refine_instructions_details 
;
#
# Punched on 19/01/22 at 11:10:14
#
#LIST     12                                                                    
BLOCK SCALE X'S  U'S 
CONT EXTPARAM 
RIDE C   (   4,X'S) H   (  41,X'S) 
RIDE C   (   5,X'S) H   (  51,X'S) 
RIDE C   (   6,X'S) H   (  61,X'S) 
RIDE C   (   9,X'S) H   (  92,X'S) H   (  91,X'S) H   (  93,X'S) 
RIDE C   (  11,X'S) H   ( 113,X'S) H   ( 111,X'S) H   ( 112,X'S) 
RIDE C   (  15,X'S) H   ( 151,X'S) 
RIDE C   (  16,X'S) H   ( 161,X'S) 
RIDE C   (  17,X'S) H   ( 171,X'S) 
RIDE C   (  20,X'S) H   ( 201,X'S) H   ( 203,X'S) H   ( 202,X'S) 
RIDE C   (  22,X'S) H   ( 223,X'S) H   ( 222,X'S) H   ( 221,X'S) 
RIDE C   (  34,X'S) H   ( 341,X'S) 
RIDE C   (  35,X'S) H   ( 351,X'S) 
RIDE C   (  36,X'S) H   ( 361,X'S) 
RIDE C   (  39,X'S) H   ( 393,X'S) H   ( 391,X'S) H   ( 392,X'S) 
RIDE C   (  41,X'S) H   ( 412,X'S) H   ( 413,X'S) H   ( 411,X'S) 
RIDE C   (  45,X'S) H   ( 451,X'S) 
RIDE C   (  46,X'S) H   ( 461,X'S) 
RIDE C   (  47,X'S) H   ( 471,X'S) 
RIDE C   (  50,X'S) H   ( 501,X'S) H   ( 502,X'S) H   ( 503,X'S) 
RIDE C   (  52,X'S) H   ( 521,X'S) H   ( 523,X'S) H   ( 522,X'S) 
END                                                                             
#
# Punched on 19/01/22 at 11:10:14
#
#LIST     16                                                                    
NO 
REM   HREST   START (DO NOT REMOVE THIS LINE) 
REM   HREST   END (DO NOT REMOVE THIS LINE) 
END                                                                             
;

_refine_special_details          
;
?
  Reflections are selected by the following conditions :-
  Minimum value of SQRTW        is  0.100E-06
  Minimum value of RATIO        is  -3.00
;

# Manually omitted reflections

loop_
_oxford_refln_omitted_index_h
_oxford_refln_omitted_index_k
_oxford_refln_omitted_index_l
_oxford_refln_omitted_flag
_oxford_refln_omitted_details
19 0 3 x .
2 2 13 x .
####################################################################### 
# 
# This file contains crystal structure data downloaded from the 
# Cambridge Structural Database (CSD) hosted by the Cambridge 
# Crystallographic Data Centre (CCDC).
# 
# Full information about CCDC data access policies and citation 
# guidelines are available at http://www.ccdc.cam.ac.uk/access/V1 
# 
# Audit and citation data items may have been added by the CCDC. 
# Please retain this information to preserve the provenance of 
# this file and to allow appropriate attribution of the data. 
# 
#######################################################################

data_8-SeMe4-ester
_database_code_depnum_ccdc_archive 'CCDC 2196090'
loop_
_audit_author_name
_audit_author_address
'Kirsten Christensen'
;University of Oxford
United Kingdom
;
_audit_update_record             
;
2022-08-10 deposited with the CCDC.	2022-09-19 downloaded from the CCDC.
;
#============================================================================== 
_audit_creation_date             2022-06-01
_audit_creation_method           'CRYSTALS_ver_*****_build_8199 '

_oxford_structure_analysis_title 7631
_chemical_name_systematic        .
_chemical_melting_point          'not measured'

_cell_length_a                   16.0349(3)
_cell_length_b                   15.8463(4)
_cell_length_c                   19.0464(4)
_cell_angle_alpha                90
_cell_angle_beta                 90
_cell_angle_gamma                90
_cell_volume                     4839.57(18)

_symmetry_cell_setting           orthorhombic
_symmetry_space_group_name_H-M   'P b c n '
_symmetry_space_group_name_Hall  '-P 2n 2ab'
loop_
_symmetry_equiv_pos_as_xyz
x,y,z
-x,-y,-z
x,-y,z+1/2
-x,y,-z+1/2
-x+1/2,-y+1/2,z+1/2
x+1/2,y+1/2,-z+1/2
x+1/2,-y+1/2,-z
-x+1/2,y+1/2,z

loop_
_atom_type_symbol
_atom_type_scat_dispersion_real
_atom_type_scat_dispersion_imag
_atom_type_scat_Cromer_Mann_a1
_atom_type_scat_Cromer_Mann_b1
_atom_type_scat_Cromer_Mann_a2
_atom_type_scat_Cromer_Mann_b2
_atom_type_scat_Cromer_Mann_a3
_atom_type_scat_Cromer_Mann_b3
_atom_type_scat_Cromer_Mann_a4
_atom_type_scat_Cromer_Mann_b4
_atom_type_scat_Cromer_Mann_c
_atom_type_scat_source
C 0.0181 0.0091 2.3100 20.8439 1.0200 10.2075 1.5886 0.5687 0.8650 51.6512
0.2156 'International Tables Vol C 4.2.6.8 and 6.1.1.4'
H 0.0000 0.0000 0.4930 10.5109 0.3229 26.1257 0.1402 3.1424 0.0408 57.7998
0.0030 'International Tables Vol C 4.2.6.8 and 6.1.1.4'
N 0.0311 0.0180 12.2126 0.0057 3.1322 9.8933 2.0125 28.9975 1.1663 0.5826
-11.5290 'International Tables Vol C 4.2.6.8 and 6.1.1.4'
O 0.0492 0.0322 3.0485 13.2771 2.2868 5.7011 1.5463 0.3239 0.8670 32.9089
0.2508 'International Tables Vol C 4.2.6.8 and 6.1.1.4'
Se -0.7943 1.1372 17.0006 2.4098 5.8196 0.2726 3.9731 15.2372 4.3543 43.8163
2.8409 'International Tables Vol C 4.2.6.8 and 6.1.1.4'


_cell_formula_units_Z            8

# Given Formula = C22 H26 N2 O4 Se4 
# Dc =      1.92 Fooo =   2720.00 Mu =     75.31 M =    698.30
# Found Formula = C22 H26.00 N2 O4 Se4 
# Dc =      1.92 FOOO =   2719.99 Mu =     75.31 M =    698.30

_chemical_formula_sum            'C22 H26 N2 O4 Se4'
_chemical_formula_moiety         'C22 H26 N2 O4 Se4'
_chemical_compound_source        .
_chemical_formula_weight         698.30


_cell_measurement_reflns_used    15686
_cell_measurement_theta_min      3.89
_cell_measurement_theta_max      75.86
_cell_measurement_temperature    150

_exptl_crystal_description       block
_exptl_crystal_colour            dark_intense_red
_exptl_crystal_size_min          0.09
_exptl_crystal_size_mid          0.11
_exptl_crystal_size_max          0.14

_exptl_crystal_density_diffrn    1.917
_exptl_crystal_density_meas      'not measured'
_exptl_crystal_density_method    'not measured'
# Non-dispersive F(000): 
_exptl_crystal_F_000             2719.987
_exptl_absorpt_coefficient_mu    7.531

# Sheldrick geometric approximatio 0.44 0.51 
_exptl_absorpt_correction_type   multi-scan
_exptl_absorpt_process_details   
; 
 CrysAlisPro (Rigaku Oxford Diffraction, 2017) 
;
_exptl_absorpt_correction_T_min  0.35
_exptl_absorpt_correction_T_max  0.51
_diffrn_measurement_device_type  'Oxford Diffraction SuperNova'
_diffrn_measurement_device       Area
_diffrn_radiation_monochromator  'focussing mirrors'
_diffrn_radiation_type           'Cu K\a'
_diffrn_radiation_wavelength     1.54184
_diffrn_measurement_method       \w

# If a reference occurs more than once, delete the author 
# and date from subsequent references. 
_computing_data_collection       'SuperNova, (Oxford Diffraction, 2010)'
_computing_cell_refinement       
; 
 CrysAlisPro (Rigaku Oxford Diffraction, 2017) 
;
_computing_data_reduction        
; 
 CrysAlisPro (Rigaku Oxford Diffraction, 2017) 
;
_computing_structure_solution    'Superflip (Palatinus & Chapuis, 2007)'
_computing_structure_refinement  'CRYSTALS (Betteridge et al., 2003)'
_computing_publication_material  'CRYSTALS (Betteridge et al., 2003)'
_computing_molecular_graphics    'CAMERON (Watkin et al., 1996)'

_diffrn_standards_interval_time  .
_diffrn_standards_interval_count .
_diffrn_standards_number         0
_diffrn_standards_decay_%        .

_diffrn_ambient_temperature      150
_diffrn_reflns_number            43637
_diffrn_reflns_av_unetI/netI     0.065
_reflns_number_total             5050
_diffrn_reflns_av_R_equivalents  0.050
_diffrn_reflns_av_sigmaI/netI    0.0657
# Number of reflections with Friedels Law is 5050 
# Theoretical number of reflections is about 10293 


_diffrn_reflns_theta_min         3.922
_diffrn_reflns_theta_max         77.501
_diffrn_measured_fraction_theta_max 0.981

_diffrn_reflns_theta_full        75.176
_diffrn_measured_fraction_theta_full 0.998


_diffrn_reflns_limit_h_min       -20
_diffrn_reflns_limit_h_max       10
_diffrn_reflns_limit_k_min       -18
_diffrn_reflns_limit_k_max       19
_diffrn_reflns_limit_l_min       -23
_diffrn_reflns_limit_l_max       23
_reflns_limit_h_min              0
_reflns_limit_h_max              20
_reflns_limit_k_min              0
_reflns_limit_k_max              19
_reflns_limit_l_min              0
_reflns_limit_l_max              23

_oxford_diffrn_Wilson_B_factor   2.54
_oxford_diffrn_Wilson_scale      0.80

_atom_sites_solution_primary     other #heavy,direct,difmap,geom,iterative
# _atom_sites_solution_secondary  difmap
_atom_sites_solution_hydrogens   difmap

_refine_diff_density_min         -0.77
_refine_diff_density_max         1.48


# The current dictionary definitions do not cover the 
# situation where the reflections used for refinement were 
# selected by a user-defined sigma threshold 

# Explicitly named reflections are ALWAYS excluded from R&wR 

# The values actually used during refinement 
# These are labelled "all" for compatibility with PLATON 
_oxford_refine_reflns_threshold_expression I>-10.0\s(I)
_refine_ls_number_restraints     0
_refine_ls_number_parameters     289
_refine_ls_number_reflns         5050
_refine_ls_R_factor_ref          0.0502
_refine_ls_wR_factor_ref         0.1190
_refine_ls_goodness_of_fit_ref   1.0194
_refine_ls_shift/su_max          0.0012075
_refine_ls_shift/su_mean         0.0000477


# Computed with I/sigma = -10 
_reflns_number_all               5050
_refine_ls_R_factor_all          0.0502
_refine_ls_wR_factor_all         0.1190

# Computed with I/sigma = +2 a la SHELX 
_reflns_threshold_expression     I>2.0\s(I)
_reflns_number_gt                4087
_refine_ls_R_factor_gt           0.0399
_refine_ls_wR_factor_gt          0.1076


_refine_ls_structure_factor_coef Fsqd
_refine_ls_matrix_type           full
_refine_ls_hydrogen_treatment    constr #undef, noref, refall,
# refxyz, refU, constr or mixed
_refine_ls_weighting_scheme      calc
_refine_ls_weighting_details     
;
 Method= Modified Sheldrick 
 w=1/[\s^2^(F^2^) + ( 0.07P)^2^ + 5.64P] 
 ,where P=(max(Fo^2^,0) + 2Fc^2^)/3 
;

# Uequiv = arithmetic mean of Ui i.e. Ueqiv = (U1+U2+U3)/3

# Replace last . with number of unfound hydrogen atoms attached to an atom.

# ..._refinement_flags_... 
# . no refinement constraints           S special position constraint on site
# G rigid group refinement of site      R riding atom
# D distance or angle restraint on site T thermal displacement constraints
# U Uiso or Uij restraint (rigid bond)  P partial occupancy constraint


loop_
_atom_site_label
_atom_site_type_symbol
_atom_site_fract_x
_atom_site_fract_y
_atom_site_fract_z
_atom_site_U_iso_or_equiv
_atom_site_occupancy
_atom_site_adp_type
_atom_site_refinement_flags_posn
_atom_site_refinement_flags_adp
_atom_site_refinement_flags_occupancy
_atom_site_disorder_assembly
_atom_site_disorder_group
_atom_site_attached_hydrogens
N1 N 0.46823(19) 0.65454(19) 0.26954(16) 0.0275 1.0000 Uani . . . . . .
C2 C 0.4846(2) 0.6503(2) 0.34211(18) 0.0265 1.0000 Uani . . . . . .
C3 C 0.4175(2) 0.6748(2) 0.38554(19) 0.0288 1.0000 Uani . . . . . .
C4 C 0.4240(2) 0.6675(2) 0.45782(19) 0.0288 1.0000 Uani . . . . . .
C5 C 0.4962(2) 0.6338(2) 0.48738(18) 0.0281 1.0000 Uani . . . . . .
C6 C 0.5630(2) 0.6093(2) 0.44520(18) 0.0285 1.0000 Uani . . . . . .
C7 C 0.5582(2) 0.6178(2) 0.37251(18) 0.0274 1.0000 Uani . . . . . .
Se8 Se 0.31903(3) 0.71613(3) 0.34085(2) 0.0372 1.0000 Uani . . . . . .
C9 C 0.2546(3) 0.7463(4) 0.4238(2) 0.0481 1.0000 Uani . . . . . .
Se10 Se 0.64939(2) 0.58244(3) 0.314800(19) 0.0314 1.0000 Uani . . . . . .
C11 C 0.7117(3) 0.5174(3) 0.3840(2) 0.0431 1.0000 Uani . . . . . .
C12 C 0.4971(2) 0.6226(2) 0.56550(19) 0.0307 1.0000 Uani . . . . . .
O13 O 0.43920(18) 0.6419(2) 0.60283(15) 0.0400 1.0000 Uani . . . . . .
O14 O 0.56702(17) 0.58615(19) 0.58888(13) 0.0344 1.0000 Uani . . . . . .
C15 C 0.5704(3) 0.5675(3) 0.66395(19) 0.0349 1.0000 Uani . . . . . .
C16 C 0.6023(3) 0.6419(3) 0.7043(2) 0.0412 1.0000 Uani . . . . . .
N51 N 0.46752(18) 0.8981(2) 0.26868(16) 0.0279 1.0000 Uani . . . . . .
C52 C 0.4815(2) 0.8949(2) 0.34151(18) 0.0266 1.0000 Uani . . . . . .
C53 C 0.4138(2) 0.9222(2) 0.38334(18) 0.0278 1.0000 Uani . . . . . .
C54 C 0.4189(2) 0.9177(3) 0.45586(18) 0.0301 1.0000 Uani . . . . . .
C55 C 0.4900(2) 0.8836(2) 0.48700(19) 0.0298 1.0000 Uani . . . . . .
C56 C 0.5571(2) 0.8587(3) 0.44695(19) 0.0304 1.0000 Uani . . . . . .
C57 C 0.5550(2) 0.8654(2) 0.37391(18) 0.0274 1.0000 Uani . . . . . .
Se58 Se 0.31984(2) 0.96968(3) 0.33659(2) 0.0362 1.0000 Uani . . . . . .
C59 C 0.2617(3) 1.0124(3) 0.4185(2) 0.0450 1.0000 Uani . . . . . .
Se60 Se 0.64975(2) 0.83619(3) 0.31929(2) 0.0333 1.0000 Uani . . . . . .
C61 C 0.7218(3) 0.7923(3) 0.3938(2) 0.0424 1.0000 Uani . . . . . .
C62 C 0.4963(2) 0.8754(3) 0.56517(19) 0.0336 1.0000 Uani . . . . . .
O63 O 0.5536(2) 0.8417(2) 0.59468(15) 0.0455 1.0000 Uani . . . . . .
O64 O 0.43169(17) 0.9122(2) 0.59780(14) 0.0373 1.0000 Uani . . . . . .
C65 C 0.4337(3) 0.9134(3) 0.67413(19) 0.0381 1.0000 Uani . . . . . .
C66 C 0.3914(3) 0.8371(3) 0.7031(2) 0.0454 1.0000 Uani . . . . . .
H41 H 0.3801 0.6837 0.4876 0.0345 1.0000 Uiso R . . . . .
H61 H 0.6104 0.5880 0.4653 0.0338 1.0000 Uiso R . . . . .
H151 H 0.6071 0.5209 0.6705 0.0415 1.0000 Uiso R . . . . .
H152 H 0.5150 0.5516 0.6792 0.0415 1.0000 Uiso R . . . . .
H162 H 0.6007 0.6294 0.7532 0.0618 1.0000 Uiso R . . . . .
H161 H 0.6581 0.6521 0.6903 0.0619 1.0000 Uiso R . . . . .
H163 H 0.5686 0.6898 0.6948 0.0618 1.0000 Uiso R . . . . .
H541 H 0.3753 0.9368 0.4829 0.0361 1.0000 Uiso R . . . . .
H561 H 0.6039 0.8371 0.4685 0.0358 1.0000 Uiso R . . . . .
H651 H 0.4913 0.9145 0.6898 0.0456 1.0000 Uiso R . . . . .
H652 H 0.4028 0.9645 0.6896 0.0459 1.0000 Uiso R . . . . .
H662 H 0.3965 0.8377 0.7531 0.0680 1.0000 Uiso R . . . . .
H661 H 0.4183 0.7878 0.6843 0.0680 1.0000 Uiso R . . . . .
H663 H 0.3339 0.8380 0.6900 0.0680 1.0000 Uiso R . . . . .
H611 H 0.7741 0.7759 0.3734 0.0641 1.0000 Uiso R . . . . .
H612 H 0.6964 0.7439 0.4162 0.0640 1.0000 Uiso R . . . . .
H613 H 0.7316 0.8358 0.4287 0.0636 1.0000 Uiso R . . . . .
H591 H 0.2167 1.0476 0.4020 0.0678 1.0000 Uiso R . . . . .
H592 H 0.2407 0.9656 0.4460 0.0681 1.0000 Uiso R . . . . .
H593 H 0.3004 1.0456 0.4452 0.0679 1.0000 Uiso R . . . . .
H91 H 0.2016 0.7680 0.4095 0.0719 1.0000 Uiso R . . . . .
H92 H 0.2846 0.7888 0.4495 0.0719 1.0000 Uiso R . . . . .
H93 H 0.2484 0.6971 0.4523 0.0719 1.0000 Uiso R . . . . .
H111 H 0.7529 0.4856 0.3594 0.0646 1.0000 Uiso R . . . . .
H112 H 0.7371 0.5542 0.4170 0.0652 1.0000 Uiso R . . . . .
H113 H 0.6750 0.4792 0.4073 0.0646 1.0000 Uiso R . . . . .
loop_
_atom_site_aniso_label
_atom_site_aniso_U_11
_atom_site_aniso_U_22
_atom_site_aniso_U_33
_atom_site_aniso_U_23
_atom_site_aniso_U_13
_atom_site_aniso_U_12
N1 0.0275(13) 0.0315(15) 0.0235(14) 0.0013(11) 0.0002(11) -0.0021(11)
C2 0.0273(16) 0.0307(18) 0.0216(16) -0.0003(13) 0.0019(12) -0.0012(13)
C3 0.0267(15) 0.0348(19) 0.0250(17) 0.0011(14) 0.0003(13) -0.0015(13)
C4 0.0263(15) 0.0350(19) 0.0251(17) -0.0038(14) 0.0023(13) 0.0003(13)
C5 0.0311(16) 0.0340(18) 0.0192(15) -0.0020(13) 0.0001(12) -0.0017(14)
C6 0.0285(15) 0.0341(18) 0.0230(16) -0.0003(14) -0.0007(13) 0.0027(14)
C7 0.0278(15) 0.0329(18) 0.0215(16) -0.0045(13) 0.0041(12) 0.0008(13)
Se8 0.0299(2) 0.0547(3) 0.0271(2) 0.00774(17) 0.00242(14) 0.00643(16)
C9 0.035(2) 0.073(3) 0.036(2) 0.008(2) 0.0094(17) 0.015(2)
Se10 0.0284(2) 0.0418(2) 0.0239(2) -0.00249(15) 0.00207(13) 0.00394(15)
C11 0.0361(19) 0.057(3) 0.036(2) 0.0091(19) 0.0018(16) 0.0163(18)
C12 0.0339(18) 0.0365(19) 0.0218(16) -0.0015(14) 0.0014(13) 0.0001(15)
O13 0.0367(14) 0.0596(19) 0.0236(13) -0.0006(12) 0.0029(11) 0.0058(13)
O14 0.0365(13) 0.0468(16) 0.0200(12) 0.0008(11) 0.0018(10) 0.0051(11)
C15 0.042(2) 0.043(2) 0.0201(17) 0.0042(14) 0.0013(14) 0.0048(16)
C16 0.043(2) 0.051(2) 0.0303(19) -0.0010(18) -0.0008(16) -0.0065(18)
N51 0.0254(12) 0.0373(16) 0.0211(14) 0.0008(12) -0.0019(10) -0.0002(12)
C52 0.0256(15) 0.0329(18) 0.0212(16) 0.0021(13) -0.0008(12) -0.0022(13)
C53 0.0270(15) 0.0337(18) 0.0228(16) 0.0020(13) -0.0011(12) -0.0002(13)
C54 0.0287(16) 0.041(2) 0.0205(16) 0.0004(14) 0.0001(12) 0.0008(14)
C55 0.0325(17) 0.0353(19) 0.0216(16) 0.0008(13) -0.0038(13) -0.0025(14)
C56 0.0282(16) 0.0392(19) 0.0237(17) 0.0031(14) -0.0063(13) -0.0015(14)
C57 0.0249(15) 0.0360(18) 0.0212(16) 0.0000(13) -0.0003(12) -0.0004(13)
Se58 0.0303(2) 0.0516(3) 0.0265(2) 0.00243(17) -0.00204(14) 0.00789(17)
C59 0.0346(19) 0.060(3) 0.040(2) -0.009(2) -0.0006(17) 0.0165(19)
Se60 0.0293(2) 0.0449(3) 0.0257(2) -0.00383(16) -0.00042(14) 0.00311(15)
C61 0.039(2) 0.056(3) 0.032(2) -0.0020(18) -0.0068(16) 0.0145(18)
C62 0.0335(18) 0.045(2) 0.0227(17) 0.0023(15) -0.0031(14) -0.0039(16)
O63 0.0438(16) 0.068(2) 0.0247(14) 0.0078(13) -0.0058(12) 0.0094(14)
O64 0.0367(13) 0.0562(18) 0.0191(12) -0.0001(12) -0.0018(10) 0.0033(12)
C65 0.044(2) 0.052(2) 0.0189(16) -0.0008(16) -0.0004(14) -0.0028(18)
C66 0.052(2) 0.050(3) 0.035(2) 0.0021(19) 0.0049(19) -0.0049(19)

_refine_ls_extinction_method     None
_oxford_refine_ls_scale          1.185(6)
loop_
_geom_bond_atom_site_label_1
_geom_bond_site_symmetry_1
_geom_bond_atom_site_label_2
_geom_bond_site_symmetry_2
_geom_bond_distance
_geom_bond_publ_flag
N1 . N1 4_655 1.262(6) yes
N1 . C2 . 1.409(5) yes
C2 . C3 . 1.412(5) yes
C2 . C7 . 1.413(5) yes
C3 . C4 . 1.385(5) yes
C3 . Se8 . 1.909(4) yes
C4 . C5 . 1.394(5) yes
C4 . H41 . 0.939 no
C5 . C6 . 1.394(5) yes
C5 . C12 . 1.499(5) yes
C6 . C7 . 1.393(5) yes
C6 . H61 . 0.915 no
C7 . Se10 . 1.913(3) yes
Se8 . C9 . 1.947(4) yes
C9 . H91 . 0.956 no
C9 . H92 . 0.961 no
C9 . H93 . 0.955 no
Se10 . C11 . 1.948(4) yes
C11 . H111 . 0.954 no
C11 . H112 . 0.949 no
C11 . H113 . 0.953 no
C12 . O13 . 1.209(5) yes
C12 . O14 . 1.338(5) yes
O14 . C15 . 1.461(4) yes
C15 . C16 . 1.497(6) yes
C15 . H151 . 0.953 no
C15 . H152 . 0.969 no
C16 . H162 . 0.953 no
C16 . H161 . 0.948 no
C16 . H163 . 0.949 no
N51 . N51 4_655 1.261(6) yes
N51 . C52 . 1.406(4) yes
C52 . C53 . 1.415(5) yes
C52 . C57 . 1.410(5) yes
C53 . C54 . 1.386(5) yes
C53 . Se58 . 1.905(3) yes
C54 . C55 . 1.395(5) yes
C54 . H541 . 0.919 no
C55 . C56 . 1.376(5) yes
C55 . C62 . 1.498(5) yes
C56 . C57 . 1.396(5) yes
C56 . H561 . 0.922 no
C57 . Se60 . 1.899(3) yes
Se58 . C59 . 1.939(4) yes
C59 . H591 . 0.964 no
C59 . H592 . 0.969 no
C59 . H593 . 0.960 no
Se60 . C61 . 1.957(4) yes
C61 . H611 . 0.960 no
C61 . H612 . 0.968 no
C61 . H613 . 0.970 no
C62 . O63 . 1.202(5) yes
C62 . O64 . 1.341(5) yes
O64 . C65 . 1.454(4) yes
C65 . C66 . 1.493(6) yes
C65 . H651 . 0.971 no
C65 . H652 . 0.994 no
C66 . H662 . 0.955 no
C66 . H661 . 0.961 no
C66 . H663 . 0.954 no
loop_
_geom_angle_atom_site_label_1
_geom_angle_site_symmetry_1
_geom_angle_atom_site_label_2
_geom_angle_site_symmetry_2
_geom_angle_atom_site_label_3
_geom_angle_site_symmetry_3
_geom_angle
_geom_angle_publ_flag
N1 4_655 N1 . C2 . 115.4(4) yes
N1 . C2 . C3 . 114.8(3) yes
N1 . C2 . C7 . 125.1(3) yes
C3 . C2 . C7 . 119.8(3) yes
C2 . C3 . C4 . 120.1(3) yes
C2 . C3 . Se8 . 117.6(3) yes
C4 . C3 . Se8 . 122.3(3) yes
C3 . C4 . C5 . 119.7(3) yes
C3 . C4 . H41 . 121.4 no
C5 . C4 . H41 . 118.9 no
C4 . C5 . C6 . 120.8(3) yes
C4 . C5 . C12 . 117.0(3) yes
C6 . C5 . C12 . 122.2(3) yes
C5 . C6 . C7 . 120.2(3) yes
C5 . C6 . H61 . 120.0 no
C7 . C6 . H61 . 119.8 no
C2 . C7 . C6 . 119.2(3) yes
C2 . C7 . Se10 . 120.7(3) yes
C6 . C7 . Se10 . 120.0(3) yes
C3 . Se8 . C9 . 99.28(17) yes
Se8 . C9 . H91 . 109.3 no
Se8 . C9 . H92 . 108.7 no
H91 . C9 . H92 . 109.8 no
Se8 . C9 . H93 . 108.4 no
H91 . C9 . H93 . 111.1 no
H92 . C9 . H93 . 109.6 no
C7 . Se10 . C11 . 99.06(16) yes
Se10 . C11 . H111 . 107.6 no
Se10 . C11 . H112 . 110.1 no
H111 . C11 . H112 . 110.6 no
Se10 . C11 . H113 . 109.6 no
H111 . C11 . H113 . 108.6 no
H112 . C11 . H113 . 110.3 no
C5 . C12 . O13 . 123.2(3) yes
C5 . C12 . O14 . 112.9(3) yes
O13 . C12 . O14 . 123.9(3) yes
C12 . O14 . C15 . 116.4(3) yes
O14 . C15 . C16 . 110.8(3) yes
O14 . C15 . H151 . 107.9 no
C16 . C15 . H151 . 109.5 no
O14 . C15 . H152 . 108.2 no
C16 . C15 . H152 . 111.4 no
H151 . C15 . H152 . 109.0 no
C15 . C16 . H162 . 109.1 no
C15 . C16 . H161 . 108.2 no
H162 . C16 . H161 . 109.6 no
C15 . C16 . H163 . 109.8 no
H162 . C16 . H163 . 109.8 no
H161 . C16 . H163 . 110.3 no
N51 4_655 N51 . C52 . 115.1(4) yes
N51 . C52 . C53 . 115.0(3) yes
N51 . C52 . C57 . 125.3(3) yes
C53 . C52 . C57 . 119.8(3) yes
C52 . C53 . C54 . 120.0(3) yes
C52 . C53 . Se58 . 117.7(3) yes
C54 . C53 . Se58 . 122.2(3) yes
C53 . C54 . C55 . 119.5(3) yes
C53 . C54 . H541 . 119.8 no
C55 . C54 . H541 . 120.7 no
C54 . C55 . C56 . 121.0(3) yes
C54 . C55 . C62 . 120.7(3) yes
C56 . C55 . C62 . 118.3(3) yes
C55 . C56 . C57 . 120.8(3) yes
C55 . C56 . H561 . 119.8 no
C57 . C56 . H561 . 119.5 no
C52 . C57 . C56 . 118.8(3) yes
C52 . C57 . Se60 . 120.6(3) yes
C56 . C57 . Se60 . 120.5(3) yes
C53 . Se58 . C59 . 98.16(17) yes
Se58 . C59 . H591 . 107.4 no
Se58 . C59 . H592 . 109.6 no
H591 . C59 . H592 . 111.0 no
Se58 . C59 . H593 . 107.9 no
H591 . C59 . H593 . 109.8 no
H592 . C59 . H593 . 110.9 no
C57 . Se60 . C61 . 99.30(17) yes
Se60 . C61 . H611 . 108.6 no
Se60 . C61 . H612 . 110.7 no
H611 . C61 . H612 . 109.3 no
Se60 . C61 . H613 . 109.9 no
H611 . C61 . H613 . 109.1 no
H612 . C61 . H613 . 109.1 no
C55 . C62 . O63 . 123.7(4) yes
C55 . C62 . O64 . 111.8(3) yes
O63 . C62 . O64 . 124.5(4) yes
C62 . O64 . C65 . 116.9(3) yes
O64 . C65 . C66 . 110.4(4) yes
O64 . C65 . H651 . 109.2 no
C66 . C65 . H651 . 109.5 no
O64 . C65 . H652 . 107.2 no
C66 . C65 . H652 . 108.9 no
H651 . C65 . H652 . 111.6 no
C65 . C66 . H662 . 108.7 no
C65 . C66 . H661 . 108.4 no
H662 . C66 . H661 . 110.0 no
C65 . C66 . H663 . 109.2 no
H662 . C66 . H663 . 110.1 no
H661 . C66 . H663 . 110.4 no


_iucr_refine_instructions_details 
;
#
# Punched on 01/06/22 at 11:43:54
#
#LIST     12                                                                    
BLOCK SCALE X'S  U'S 
RIDE C   (   4,X'S) H   (  41,X'S) 
RIDE C   (   6,X'S) H   (  61,X'S) 
RIDE C   (   9,X'S) H   (  91,X'S) H   (  92,X'S) H   (  93,X'S) 
RIDE C   (  11,X'S) H   ( 111,X'S) H   ( 112,X'S) H   ( 113,X'S) 
RIDE C   (  15,X'S) H   ( 151,X'S) H   ( 152,X'S) 
RIDE C   (  16,X'S) H   ( 162,X'S) H   ( 161,X'S) H   ( 163,X'S) 
RIDE C   (  54,X'S) H   ( 541,X'S) 
RIDE C   (  56,X'S) H   ( 561,X'S) 
RIDE C   (  59,X'S) H   ( 591,X'S) H   ( 592,X'S) H   ( 593,X'S) 
RIDE C   (  61,X'S) H   ( 611,X'S) H   ( 612,X'S) H   ( 613,X'S) 
RIDE C   (  65,X'S) H   ( 651,X'S) H   ( 652,X'S) 
RIDE C   (  66,X'S) H   ( 662,X'S) H   ( 661,X'S) H   ( 663,X'S) 
END                                                                             
#
# Punched on 01/06/22 at 11:43:54
#
#LIST     16                                                                    
NO 
REM   HREST   START (DO NOT REMOVE THIS LINE) 
REM   HREST   END (DO NOT REMOVE THIS LINE) 
END                                                                             
;

_refine_special_details          
;
?
  Reflections are selected by the following conditions :-
;
####################################################################### 
# 
# This file contains crystal structure data downloaded from the 
# Cambridge Structural Database (CSD) hosted by the Cambridge 
# Crystallographic Data Centre (CCDC).
# 
# Full information about CCDC data access policies and citation 
# guidelines are available at http://www.ccdc.cam.ac.uk/access/V1 
# 
# Audit and citation data items may have been added by the CCDC. 
# Please retain this information to preserve the provenance of 
# this file and to allow appropriate attribution of the data. 
# 
#######################################################################

data_4-SMe4-H
_database_code_depnum_ccdc_archive 'CCDC 2196086'
loop_
_audit_author_name
_audit_author_address
'Kirsten Christensen'
;University of Oxford
United Kingdom
;
_audit_update_record             
;
2022-08-10 deposited with the CCDC.	2022-09-19 downloaded from the CCDC.
;
#============================================================================== 
_audit_creation_date             2022-03-10
_audit_creation_method           'CRYSTALS_ver_*****_build_8199 '

_oxford_structure_analysis_title 7587
_chemical_name_systematic        .
_chemical_melting_point          'not measured'

_cell_length_a                   15.1050(2)
_cell_length_b                   7.88010(10)
_cell_length_c                   28.9196(3)
_cell_angle_alpha                90
_cell_angle_beta                 90.6804(12)
_cell_angle_gamma                90
_cell_volume                     3442.03(7)

_symmetry_cell_setting           monoclinic
_symmetry_space_group_name_H-M   'P 2/n '
_symmetry_space_group_name_Hall  '-P 2yac'
loop_
_symmetry_equiv_pos_as_xyz
x,y,z
-x,-y,-z
x+1/2,-y,z+1/2
-x+1/2,y,-z+1/2

loop_
_atom_type_symbol
_atom_type_scat_dispersion_real
_atom_type_scat_dispersion_imag
_atom_type_scat_Cromer_Mann_a1
_atom_type_scat_Cromer_Mann_b1
_atom_type_scat_Cromer_Mann_a2
_atom_type_scat_Cromer_Mann_b2
_atom_type_scat_Cromer_Mann_a3
_atom_type_scat_Cromer_Mann_b3
_atom_type_scat_Cromer_Mann_a4
_atom_type_scat_Cromer_Mann_b4
_atom_type_scat_Cromer_Mann_c
_atom_type_scat_source
C 0.0181 0.0091 2.3100 20.8439 1.0200 10.2075 1.5886 0.5687 0.8650 51.6512
0.2156 'International Tables Vol C 4.2.6.8 and 6.1.1.4'
H 0.0000 0.0000 0.4930 10.5109 0.3229 26.1257 0.1402 3.1424 0.0408 57.7998
0.0030 'International Tables Vol C 4.2.6.8 and 6.1.1.4'
N 0.0311 0.0180 12.2126 0.0057 3.1322 9.8933 2.0125 28.9975 1.1663 0.5826
-11.5290 'International Tables Vol C 4.2.6.8 and 6.1.1.4'
S 0.3331 0.5567 6.9053 1.4679 5.2034 22.2151 1.4379 0.2536 1.5863 56.1720
0.8669 'International Tables Vol C 4.2.6.8 and 6.1.1.4'


_cell_formula_units_Z            8

# Given Formula = C16 H18 N2 S2 
# Dc =      1.17 Fooo =   1280.00 Mu =     27.28 M =    302.46
# Found Formula = C16 H18.00 N2 S4 
# Dc =      1.41 FOOO =   1535.99 Mu =     50.38 M =    366.60

_chemical_formula_sum            'C16 H18 N2 S4'
_chemical_formula_moiety         'C16 H18 N2 S4'
_chemical_compound_source        .
_chemical_formula_weight         366.60


_cell_measurement_reflns_used    13026
_cell_measurement_theta_min      3.25
_cell_measurement_theta_max      76.04
_cell_measurement_temperature    150

_exptl_crystal_description       lath
_exptl_crystal_colour            clear_intense_red
_exptl_crystal_size_min          0.03
_exptl_crystal_size_mid          0.10
_exptl_crystal_size_max          0.28

_exptl_crystal_density_diffrn    1.415
_exptl_crystal_density_meas      'not measured'
_exptl_crystal_density_method    'not measured'
# Non-dispersive F(000): 
_exptl_crystal_F_000             1535.991
_exptl_absorpt_coefficient_mu    5.038

# Sheldrick geometric approximatio 0.60 0.86 
_exptl_absorpt_correction_type   multi-scan
_exptl_absorpt_process_details   
; 
 CrysAlisPro (Rigaku Oxford Diffraction, 2017) 
;
_exptl_absorpt_correction_T_min  0.46
_exptl_absorpt_correction_T_max  0.86
_diffrn_measurement_device_type  'Oxford Diffraction SuperNova'
_diffrn_measurement_device       Area
_diffrn_radiation_monochromator  'focussing mirrors'
_diffrn_radiation_type           'Cu K\a'
_diffrn_radiation_wavelength     1.54184
_diffrn_measurement_method       \w

# If a reference occurs more than once, delete the author 
# and date from subsequent references. 
_computing_data_collection       'SuperNova, (Oxford Diffraction, 2010)'
_computing_cell_refinement       
; 
 CrysAlisPro (Rigaku Oxford Diffraction, 2017) 
;
_computing_data_reduction        
; 
 CrysAlisPro (Rigaku Oxford Diffraction, 2017) 
;
_computing_structure_solution    'Superflip (Palatinus & Chapuis, 2007)'
_computing_structure_refinement  'CRYSTALS (Betteridge et al., 2003)'
_computing_publication_material  'CRYSTALS (Betteridge et al., 2003)'
_computing_molecular_graphics    'CAMERON (Watkin et al., 1996)'

_diffrn_standards_interval_time  .
_diffrn_standards_interval_count .
_diffrn_standards_number         0
_diffrn_standards_decay_%        .

_diffrn_ambient_temperature      150
_diffrn_reflns_number            24880
_diffrn_reflns_av_unetI/netI     0.058
_reflns_number_total             7138
_diffrn_reflns_av_R_equivalents  0.040
_diffrn_reflns_av_sigmaI/netI    0.0585
# Number of reflections with Friedels Law is 7138 
# Theoretical number of reflections is about 14410 

_diffrn_reflns_theta_min         3.285
_diffrn_reflns_theta_max         76.196
_diffrn_measured_fraction_theta_max 0.991

_diffrn_reflns_theta_full        74.672
_diffrn_measured_fraction_theta_full 0.996


_diffrn_reflns_limit_h_min       -13
_diffrn_reflns_limit_h_max       18
_diffrn_reflns_limit_k_min       -9
_diffrn_reflns_limit_k_max       9
_diffrn_reflns_limit_l_min       -28
_diffrn_reflns_limit_l_max       36
_reflns_limit_h_min              -18
_reflns_limit_h_max              18
_reflns_limit_k_min              0
_reflns_limit_k_max              9
_reflns_limit_l_min              0
_reflns_limit_l_max              36

_oxford_diffrn_Wilson_B_factor   2.13
_oxford_diffrn_Wilson_scale      0.15

_atom_sites_solution_primary     other #heavy,direct,difmap,geom,iterative
# _atom_sites_solution_secondary  difmap
_atom_sites_solution_hydrogens   difmap

_refine_diff_density_min         -0.55
_refine_diff_density_max         1.10


# The current dictionary definitions do not cover the 
# situation where the reflections used for refinement were 
# selected by a user-defined sigma threshold 

# Explicitly named reflections are ALWAYS excluded from R&wR 

# The values actually used during refinement 
# These are labelled "all" for compatibility with PLATON 
_oxford_refine_reflns_threshold_expression I>-10.0\s(I)
_refine_ls_number_restraints     0
_refine_ls_number_parameters     397
_refine_ls_number_reflns         7138
_refine_ls_R_factor_ref          0.0486
_refine_ls_wR_factor_ref         0.1183
_refine_ls_goodness_of_fit_ref   1.0088
_refine_ls_shift/su_max          0.0015905
_refine_ls_shift/su_mean         0.0000752


# Computed with I/sigma = -10 
_reflns_number_all               7138
_refine_ls_R_factor_all          0.0486
_refine_ls_wR_factor_all         0.1183

# Computed with I/sigma = +2 a la SHELX 
_reflns_threshold_expression     I>2.0\s(I)
_reflns_number_gt                6159
_refine_ls_R_factor_gt           0.0418
_refine_ls_wR_factor_gt          0.1073


_refine_ls_structure_factor_coef Fsqd
_refine_ls_matrix_type           full
_refine_ls_hydrogen_treatment    constr #undef, noref, refall,
# refxyz, refU, constr or mixed
_refine_ls_weighting_scheme      calc
_refine_ls_weighting_details     
;
 Method= Modified Sheldrick 
 w=1/[\s^2^(F^2^) + ( 0.07P)^2^ + 1.04P] 
 ,where P=(max(Fo^2^,0) + 2Fc^2^)/3 
;

# Uequiv = arithmetic mean of Ui i.e. Ueqiv = (U1+U2+U3)/3

# Replace last . with number of unfound hydrogen atoms attached to an atom.

# ..._refinement_flags_... 
# . no refinement constraints           S special position constraint on site
# G rigid group refinement of site      R riding atom
# D distance or angle restraint on site T thermal displacement constraints
# U Uiso or Uij restraint (rigid bond)  P partial occupancy constraint


loop_
_atom_site_label
_atom_site_type_symbol
_atom_site_fract_x
_atom_site_fract_y
_atom_site_fract_z
_atom_site_U_iso_or_equiv
_atom_site_occupancy
_atom_site_adp_type
_atom_site_refinement_flags_posn
_atom_site_refinement_flags_adp
_atom_site_refinement_flags_occupancy
_atom_site_disorder_assembly
_atom_site_disorder_group
_atom_site_attached_hydrogens
N1 N 0.43385(12) 0.6048(2) 0.60949(5) 0.0250 1.0000 Uani . . . . . .
C2 C 0.41442(15) 0.7063(3) 0.64826(6) 0.0255 1.0000 Uani . . . . . .
C3 C 0.33016(15) 0.7760(3) 0.65693(7) 0.0263 1.0000 Uani . . . . . .
C4 C 0.31931(16) 0.8703(3) 0.69782(7) 0.0314 1.0000 Uani . . . . . .
C5 C 0.38969(17) 0.8930(3) 0.72816(7) 0.0350 1.0000 Uani . . . . . .
C6 C 0.47196(16) 0.8227(3) 0.72018(7) 0.0335 1.0000 Uani . . . . . .
C7 C 0.48521(15) 0.7293(3) 0.68008(7) 0.0278 1.0000 Uani . . . . . .
S8 S 0.24147(4) 0.74637(7) 0.617610(17) 0.0299 1.0000 Uani . . . . . .
C9 C 0.14593(17) 0.7747(4) 0.65381(8) 0.0383 1.0000 Uani . . . . . .
S10 S 0.58827(4) 0.64365(9) 0.663904(17) 0.0358 1.0000 Uani . . . . . .
C11 C 0.6530(2) 0.6632(5) 0.71648(9) 0.0536 1.0000 Uani . . . . . .
N15 N 0.38686(12) 0.6376(2) 0.57403(5) 0.0240 1.0000 Uani . . . . . .
C16 C 0.39451(13) 0.5208(3) 0.53768(6) 0.0223 1.0000 Uani . . . . . .
C17 C 0.36359(13) 0.5810(3) 0.49414(6) 0.0228 1.0000 Uani . . . . . .
C18 C 0.36185(14) 0.4721(3) 0.45646(6) 0.0250 1.0000 Uani . . . . . .
C19 C 0.38821(15) 0.3047(3) 0.46219(7) 0.0278 1.0000 Uani . . . . . .
C20 C 0.41820(15) 0.2435(3) 0.50420(7) 0.0265 1.0000 Uani . . . . . .
C21 C 0.42367(13) 0.3509(3) 0.54293(6) 0.0224 1.0000 Uani . . . . . .
S22 S 0.33153(4) 0.79558(7) 0.491472(16) 0.0282 1.0000 Uani . . . . . .
C23 C 0.30096(15) 0.8211(3) 0.43140(7) 0.0301 1.0000 Uani . . . . . .
S24 S 0.46281(3) 0.27620(7) 0.596760(16) 0.0250 1.0000 Uani . . . . . .
C25 C 0.46075(19) 0.0496(3) 0.58822(8) 0.0391 1.0000 Uani . . . . . .
N31 N -0.05587(12) 1.1028(3) 0.66046(6) 0.0294 1.0000 Uani . . . . . .
C32 C 0.00000(15) 1.2015(3) 0.68904(7) 0.0293 1.0000 Uani . . . . . .
C33 C -0.02969(16) 1.2257(3) 0.73487(7) 0.0324 1.0000 Uani . . . . . .
C34 C 0.02355(18) 1.3100(4) 0.76679(8) 0.0413 1.0000 Uani . . . . . .
C35 C 0.10513(19) 1.3688(4) 0.75369(9) 0.0445 1.0000 Uani . . . . . .
C36 C 0.13575(17) 1.3468(3) 0.70920(9) 0.0394 1.0000 Uani . . . . . .
C37 C 0.08367(15) 1.2648(3) 0.67550(8) 0.0302 1.0000 Uani . . . . . .
S38 S -0.13687(4) 1.14972(11) 0.746554(18) 0.0438 1.0000 Uani . . . . . .
C39 C -0.1421(2) 1.1638(5) 0.80883(8) 0.0505 1.0000 Uani . . . . . .
S40 S 0.12082(4) 1.23841(8) 0.618516(19) 0.0332 1.0000 Uani . . . . . .
C41 C 0.23969(17) 1.2589(4) 0.62520(10) 0.0420 1.0000 Uani . . . . . .
N45 N -0.04603(12) 1.1310(3) 0.61774(6) 0.0282 1.0000 Uani . . . . . .
C46 C -0.08868(13) 1.0173(3) 0.58731(7) 0.0265 1.0000 Uani . . . . . .
C47 C -0.09546(14) 1.0790(3) 0.54127(7) 0.0278 1.0000 Uani . . . . . .
C48 C -0.12892(15) 0.9740(3) 0.50661(7) 0.0324 1.0000 Uani . . . . . .
C49 C -0.15613(17) 0.8111(3) 0.51753(8) 0.0351 1.0000 Uani . . . . . .
C50 C -0.15104(17) 0.7499(3) 0.56256(8) 0.0332 1.0000 Uani . . . . . .
C51 C -0.11742(15) 0.8518(3) 0.59841(7) 0.0291 1.0000 Uani . . . . . .
S52 S -0.06410(4) 1.29129(8) 0.532684(17) 0.0327 1.0000 Uani . . . . . .
C53 C -0.08530(18) 1.3208(4) 0.47182(8) 0.0404 1.0000 Uani . . . . . .
S54 S -0.10871(4) 0.77307(8) 0.655538(18) 0.0338 1.0000 Uani . . . . . .
C55 C -0.1242(3) 0.5472(4) 0.64671(9) 0.0571 1.0000 Uani . . . . . .
H41 H 0.2646 0.9193 0.7040 0.0378 1.0000 Uiso R . . . . .
H51 H 0.3817 0.9587 0.7549 0.0419 1.0000 Uiso R . . . . .
H61 H 0.5184 0.8375 0.7414 0.0399 1.0000 Uiso R . . . . .
H91 H 0.0952 0.7408 0.6360 0.0570 1.0000 Uiso R . . . . .
H92 H 0.1382 0.8933 0.6618 0.0562 1.0000 Uiso R . . . . .
H93 H 0.1513 0.7076 0.6806 0.0567 1.0000 Uiso R . . . . .
H111 H 0.7105 0.6157 0.7093 0.0795 1.0000 Uiso R . . . . .
H112 H 0.6607 0.7827 0.7251 0.0794 1.0000 Uiso R . . . . .
H113 H 0.6257 0.5960 0.7408 0.0791 1.0000 Uiso R . . . . .
H181 H 0.3414 0.5105 0.4269 0.0310 1.0000 Uiso R . . . . .
H191 H 0.3862 0.2291 0.4371 0.0333 1.0000 Uiso R . . . . .
H201 H 0.4343 0.1305 0.5072 0.0321 1.0000 Uiso R . . . . .
H231 H 0.2854 0.9370 0.4268 0.0445 1.0000 Uiso R . . . . .
H232 H 0.3492 0.7905 0.4109 0.0431 1.0000 Uiso R . . . . .
H233 H 0.2496 0.7523 0.4235 0.0445 1.0000 Uiso R . . . . .
H251 H 0.4759 0.0025 0.6178 0.0594 1.0000 Uiso R . . . . .
H252 H 0.5038 0.0149 0.5655 0.0592 1.0000 Uiso R . . . . .
H253 H 0.4021 0.0102 0.5793 0.0588 1.0000 Uiso R . . . . .
H341 H 0.0036 1.3261 0.7963 0.0499 1.0000 Uiso R . . . . .
H351 H 0.1401 1.4241 0.7759 0.0528 1.0000 Uiso R . . . . .
H361 H 0.1919 1.3897 0.7011 0.0469 1.0000 Uiso R . . . . .
H391 H -0.1991 1.1206 0.8173 0.0747 1.0000 Uiso R . . . . .
H392 H -0.1377 1.2806 0.8193 0.0759 1.0000 Uiso R . . . . .
H393 H -0.0964 1.0941 0.8233 0.0754 1.0000 Uiso R . . . . .
H411 H 0.2654 1.2311 0.5966 0.0633 1.0000 Uiso R . . . . .
H412 H 0.2549 1.3745 0.6331 0.0625 1.0000 Uiso R . . . . .
H413 H 0.2609 1.1851 0.6487 0.0624 1.0000 Uiso R . . . . .
H481 H -0.1309 1.0126 0.4758 0.0391 1.0000 Uiso R . . . . .
H491 H -0.1776 0.7389 0.4939 0.0420 1.0000 Uiso R . . . . .
H501 H -0.1696 0.6402 0.5685 0.0386 1.0000 Uiso R . . . . .
H531 H -0.0709 1.4372 0.4645 0.0602 1.0000 Uiso R . . . . .
H532 H -0.1470 1.3034 0.4658 0.0608 1.0000 Uiso R . . . . .
H533 H -0.0483 1.2442 0.4547 0.0609 1.0000 Uiso R . . . . .
H551 H -0.1144 0.4901 0.6759 0.0859 1.0000 Uiso R . . . . .
H552 H -0.1842 0.5224 0.6362 0.0861 1.0000 Uiso R . . . . .
H553 H -0.0820 0.5024 0.6249 0.0861 1.0000 Uiso R . . . . .
loop_
_atom_site_aniso_label
_atom_site_aniso_U_11
_atom_site_aniso_U_22
_atom_site_aniso_U_33
_atom_site_aniso_U_23
_atom_site_aniso_U_13
_atom_site_aniso_U_12
N1 0.0271(9) 0.0306(9) 0.0172(7) 0.0002(6) -0.0017(6) 0.0004(7)
C2 0.0305(11) 0.0308(10) 0.0153(8) 0.0011(7) 0.0002(7) -0.0026(8)
C3 0.0300(11) 0.0307(10) 0.0182(9) 0.0008(7) 0.0004(8) -0.0016(8)
C4 0.0335(11) 0.0385(12) 0.0224(9) -0.0028(8) 0.0049(8) -0.0008(9)
C5 0.0388(12) 0.0462(13) 0.0202(9) -0.0074(9) 0.0037(8) -0.0070(10)
C6 0.0345(12) 0.0480(13) 0.0179(9) -0.0031(9) -0.0032(8) -0.0055(10)
C7 0.0308(11) 0.0361(11) 0.0165(9) 0.0030(8) -0.0011(8) -0.0015(8)
S8 0.0263(3) 0.0414(3) 0.0221(2) -0.00370(19) -0.00199(19) 0.0034(2)
C9 0.0301(12) 0.0524(15) 0.0324(11) -0.0008(10) 0.0037(9) 0.0039(10)
S10 0.0300(3) 0.0570(4) 0.0202(2) -0.0022(2) -0.00431(19) 0.0051(2)
C11 0.0404(15) 0.088(2) 0.0315(12) -0.0106(13) -0.0137(11) 0.0132(15)
N15 0.0257(8) 0.0299(9) 0.0165(7) 0.0008(6) -0.0004(6) -0.0004(7)
C16 0.0217(9) 0.0288(10) 0.0166(8) 0.0002(7) 0.0002(7) -0.0021(7)
C17 0.0220(9) 0.0266(10) 0.0198(8) 0.0024(7) -0.0003(7) -0.0001(7)
C18 0.0264(10) 0.0321(11) 0.0166(8) 0.0014(7) -0.0028(7) -0.0004(8)
C19 0.0305(11) 0.0326(11) 0.0205(9) -0.0051(8) 0.0007(8) -0.0017(8)
C20 0.0284(11) 0.0269(10) 0.0241(9) 0.0002(7) 0.0009(8) -0.0002(8)
C21 0.0201(9) 0.0291(10) 0.0179(8) 0.0023(7) 0.0006(7) -0.0014(7)
S22 0.0349(3) 0.0294(3) 0.0202(2) 0.00176(17) -0.00350(18) 0.00505(19)
C23 0.0310(11) 0.0381(12) 0.0212(9) 0.0066(8) -0.0014(8) 0.0054(9)
S24 0.0264(2) 0.0297(3) 0.0190(2) 0.00433(17) -0.00174(17) 0.00144(18)
C25 0.0555(15) 0.0283(11) 0.0332(11) 0.0068(9) -0.0091(10) -0.0013(10)
N31 0.0271(9) 0.0408(10) 0.0203(8) -0.0012(7) -0.0019(6) 0.0008(7)
C32 0.0280(11) 0.0367(12) 0.0232(9) -0.0012(8) -0.0061(8) 0.0040(9)
C33 0.0301(11) 0.0446(13) 0.0223(10) -0.0024(8) -0.0038(8) 0.0060(9)
C34 0.0398(13) 0.0569(16) 0.0270(11) -0.0116(10) -0.0071(9) 0.0080(12)
C35 0.0427(14) 0.0519(16) 0.0385(12) -0.0130(11) -0.0138(11) 0.0014(12)
C36 0.0337(12) 0.0417(14) 0.0424(13) -0.0068(10) -0.0068(10) -0.0031(10)
C37 0.0277(11) 0.0330(11) 0.0297(10) -0.0017(8) -0.0049(8) 0.0025(8)
S38 0.0312(3) 0.0805(5) 0.0198(2) -0.0029(3) -0.0009(2) -0.0003(3)
C39 0.0486(16) 0.081(2) 0.0219(10) -0.0033(12) 0.0005(10) 0.0027(14)
S40 0.0267(3) 0.0430(3) 0.0299(3) 0.0021(2) 0.0012(2) -0.0019(2)
C41 0.0260(12) 0.0516(15) 0.0483(14) 0.0068(11) 0.0020(10) -0.0014(10)
N45 0.0264(9) 0.0376(10) 0.0205(8) -0.0016(7) -0.0025(6) 0.0022(7)
C46 0.0214(9) 0.0380(11) 0.0200(8) -0.0016(8) -0.0010(7) 0.0018(8)
C47 0.0240(10) 0.0371(11) 0.0225(9) -0.0012(8) 0.0004(7) 0.0009(8)
C48 0.0335(11) 0.0444(13) 0.0193(9) -0.0015(8) -0.0024(8) -0.0001(9)
C49 0.0382(12) 0.0425(13) 0.0243(10) -0.0067(9) -0.0060(9) -0.0002(10)
C50 0.0344(12) 0.0372(12) 0.0278(11) -0.0007(9) -0.0033(9) -0.0006(9)
C51 0.0280(10) 0.0385(12) 0.0209(9) 0.0007(8) -0.0016(7) 0.0029(8)
S52 0.0357(3) 0.0402(3) 0.0222(2) 0.00200(19) -0.0025(2) -0.0062(2)
C53 0.0412(13) 0.0538(15) 0.0260(10) 0.0097(10) -0.0040(9) -0.0101(11)
S54 0.0378(3) 0.0409(3) 0.0227(2) 0.0042(2) -0.0008(2) 0.0013(2)
C55 0.099(3) 0.0389(15) 0.0338(12) 0.0066(11) 0.0010(14) 0.0038(15)

_refine_ls_extinction_method     None
_oxford_refine_ls_scale          2.118(15)
loop_
_geom_bond_atom_site_label_1
_geom_bond_site_symmetry_1
_geom_bond_atom_site_label_2
_geom_bond_site_symmetry_2
_geom_bond_distance
_geom_bond_publ_flag
N1 . C2 . 1.411(3) yes
N1 . N15 . 1.267(2) yes
C2 . C3 . 1.411(3) yes
C2 . C7 . 1.414(3) yes
C3 . C4 . 1.408(3) yes
C3 . S8 . 1.762(2) yes
C4 . C5 . 1.382(3) yes
C4 . H41 . 0.932 no
C5 . C6 . 1.383(4) yes
C5 . H51 . 0.940 no
C6 . C7 . 1.390(3) yes
C6 . H61 . 0.933 no
C7 . S10 . 1.765(2) yes
S8 . C9 . 1.807(3) yes
C9 . H91 . 0.957 no
C9 . H92 . 0.970 no
C9 . H93 . 0.941 no
S10 . C11 . 1.805(2) yes
C11 . H111 . 0.970 no
C11 . H112 . 0.980 no
C11 . H113 . 0.975 no
N15 . C16 . 1.403(3) yes
C16 . C17 . 1.419(3) yes
C16 . C21 . 1.417(3) yes
C17 . C18 . 1.387(3) yes
C17 . S22 . 1.760(2) yes
C18 . C19 . 1.387(3) yes
C18 . H181 . 0.954 no
C19 . C20 . 1.379(3) yes
C19 . H191 . 0.939 no
C20 . C21 . 1.406(3) yes
C20 . H201 . 0.927 no
C21 . S24 . 1.7602(19) yes
S22 . C23 . 1.803(2) yes
C23 . H231 . 0.952 no
C23 . H232 . 0.975 no
C23 . H233 . 0.971 no
S24 . C25 . 1.803(2) yes
C25 . H251 . 0.957 no
C25 . H252 . 0.969 no
C25 . H253 . 0.971 no
N31 . C32 . 1.409(3) yes
N31 . N45 . 1.266(2) yes
C32 . C33 . 1.417(3) yes
C32 . C37 . 1.418(3) yes
C33 . C34 . 1.387(3) yes
C33 . S38 . 1.763(3) yes
C34 . C35 . 1.374(4) yes
C34 . H341 . 0.916 no
C35 . C36 . 1.383(4) yes
C35 . H351 . 0.934 no
C36 . C37 . 1.403(3) yes
C36 . H361 . 0.945 no
C37 . S40 . 1.760(2) yes
S38 . C39 . 1.807(2) yes
C39 . H391 . 0.960 no
C39 . H392 . 0.972 no
C39 . H393 . 0.973 no
S40 . C41 . 1.811(3) yes
C41 . H411 . 0.944 no
C41 . H412 . 0.966 no
C41 . H413 . 0.947 no
N45 . C46 . 1.407(3) yes
C46 . C47 . 1.420(3) yes
C46 . C51 . 1.412(3) yes
C47 . C48 . 1.390(3) yes
C47 . S52 . 1.757(2) yes
C48 . C49 . 1.385(4) yes
C48 . H481 . 0.940 no
C49 . C50 . 1.390(3) yes
C49 . H491 . 0.944 no
C50 . C51 . 1.402(3) yes
C50 . H501 . 0.926 no
C51 . S54 . 1.768(2) yes
S52 . C53 . 1.800(2) yes
C53 . H531 . 0.967 no
C53 . H532 . 0.955 no
C53 . H533 . 0.963 no
S54 . C55 . 1.813(3) yes
C55 . H551 . 0.966 no
C55 . H552 . 0.972 no
C55 . H553 . 0.969 no
loop_
_geom_angle_atom_site_label_1
_geom_angle_site_symmetry_1
_geom_angle_atom_site_label_2
_geom_angle_site_symmetry_2
_geom_angle_atom_site_label_3
_geom_angle_site_symmetry_3
_geom_angle
_geom_angle_publ_flag
C2 . N1 . N15 . 114.06(17) yes
N1 . C2 . C3 . 123.93(18) yes
N1 . C2 . C7 . 115.26(19) yes
C3 . C2 . C7 . 120.76(19) yes
C2 . C3 . C4 . 117.94(19) yes
C2 . C3 . S8 . 120.95(15) yes
C4 . C3 . S8 . 121.11(17) yes
C3 . C4 . C5 . 120.4(2) yes
C3 . C4 . H41 . 119.5 no
C5 . C4 . H41 . 120.1 no
C4 . C5 . C6 . 121.9(2) yes
C4 . C5 . H51 . 119.3 no
C6 . C5 . H51 . 118.8 no
C5 . C6 . C7 . 119.3(2) yes
C5 . C6 . H61 . 120.7 no
C7 . C6 . H61 . 120.0 no
C2 . C7 . C6 . 119.7(2) yes
C2 . C7 . S10 . 116.18(16) yes
C6 . C7 . S10 . 124.04(17) yes
C3 . S8 . C9 . 102.48(11) yes
S8 . C9 . H91 . 107.1 no
S8 . C9 . H92 . 110.8 no
H91 . C9 . H92 . 107.4 no
S8 . C9 . H93 . 110.3 no
H91 . C9 . H93 . 110.4 no
H92 . C9 . H93 . 110.8 no
C7 . S10 . C11 . 102.41(12) yes
S10 . C11 . H111 . 105.3 no
S10 . C11 . H112 . 110.9 no
H111 . C11 . H112 . 108.7 no
S10 . C11 . H113 . 109.3 no
H111 . C11 . H113 . 109.4 no
H112 . C11 . H113 . 112.9 no
N1 . N15 . C16 . 115.00(17) yes
N15 . C16 . C17 . 114.63(18) yes
N15 . C16 . C21 . 124.58(17) yes
C17 . C16 . C21 . 120.61(18) yes
C16 . C17 . C18 . 119.55(18) yes
C16 . C17 . S22 . 116.56(15) yes
C18 . C17 . S22 . 123.88(15) yes
C17 . C18 . C19 . 119.46(18) yes
C17 . C18 . H181 . 120.6 no
C19 . C18 . H181 . 119.9 no
C18 . C19 . C20 . 121.93(19) yes
C18 . C19 . H191 . 120.3 no
C20 . C19 . H191 . 117.8 no
C19 . C20 . C21 . 120.5(2) yes
C19 . C20 . H201 . 120.1 no
C21 . C20 . H201 . 119.5 no
C16 . C21 . C20 . 117.92(17) yes
C16 . C21 . S24 . 120.78(14) yes
C20 . C21 . S24 . 121.28(16) yes
C17 . S22 . C23 . 102.50(10) yes
S22 . C23 . H231 . 107.6 no
S22 . C23 . H232 . 111.9 no
H231 . C23 . H232 . 109.7 no
S22 . C23 . H233 . 111.0 no
H231 . C23 . H233 . 107.9 no
H232 . C23 . H233 . 108.7 no
C21 . S24 . C25 . 101.84(10) yes
S24 . C25 . H251 . 104.9 no
S24 . C25 . H252 . 111.2 no
H251 . C25 . H252 . 109.9 no
S24 . C25 . H253 . 111.6 no
H251 . C25 . H253 . 108.8 no
H252 . C25 . H253 . 110.3 no
C32 . N31 . N45 . 113.53(19) yes
N31 . C32 . C33 . 115.4(2) yes
N31 . C32 . C37 . 124.2(2) yes
C33 . C32 . C37 . 120.3(2) yes
C32 . C33 . C34 . 120.0(2) yes
C32 . C33 . S38 . 115.81(17) yes
C34 . C33 . S38 . 124.19(19) yes
C33 . C34 . C35 . 119.5(2) yes
C33 . C34 . H341 . 119.4 no
C35 . C34 . H341 . 121.0 no
C34 . C35 . C36 . 121.7(2) yes
C34 . C35 . H351 . 118.0 no
C36 . C35 . H351 . 120.4 no
C35 . C36 . C37 . 120.9(2) yes
C35 . C36 . H361 . 119.8 no
C37 . C36 . H361 . 119.4 no
C32 . C37 . C36 . 117.7(2) yes
C32 . C37 . S40 . 120.81(17) yes
C36 . C37 . S40 . 121.52(19) yes
C33 . S38 . C39 . 102.80(13) yes
S38 . C39 . H391 . 106.4 no
S38 . C39 . H392 . 111.4 no
H391 . C39 . H392 . 108.4 no
S38 . C39 . H393 . 110.8 no
H391 . C39 . H393 . 108.9 no
H392 . C39 . H393 . 110.8 no
C37 . S40 . C41 . 102.49(12) yes
S40 . C41 . H411 . 107.6 no
S40 . C41 . H412 . 110.0 no
H411 . C41 . H412 . 109.0 no
S40 . C41 . H413 . 110.4 no
H411 . C41 . H413 . 110.3 no
H412 . C41 . H413 . 109.5 no
N31 . N45 . C46 . 116.13(19) yes
N45 . C46 . C47 . 113.31(19) yes
N45 . C46 . C51 . 125.85(18) yes
C47 . C46 . C51 . 120.69(19) yes
C46 . C47 . C48 . 119.6(2) yes
C46 . C47 . S52 . 116.24(16) yes
C48 . C47 . S52 . 124.13(17) yes
C47 . C48 . C49 . 119.6(2) yes
C47 . C48 . H481 . 119.8 no
C49 . C48 . H481 . 120.6 no
C48 . C49 . C50 . 121.5(2) yes
C48 . C49 . H491 . 119.6 no
C50 . C49 . H491 . 118.9 no
C49 . C50 . C51 . 120.6(2) yes
C49 . C50 . H501 . 119.0 no
C51 . C50 . H501 . 120.3 no
C46 . C51 . C50 . 118.07(19) yes
C46 . C51 . S54 . 121.10(16) yes
C50 . C51 . S54 . 120.81(18) yes
C47 . S52 . C53 . 102.47(12) yes
S52 . C53 . H531 . 107.3 no
S52 . C53 . H532 . 108.8 no
H531 . C53 . H532 . 108.5 no
S52 . C53 . H533 . 108.9 no
H531 . C53 . H533 . 110.4 no
H532 . C53 . H533 . 112.8 no
C51 . S54 . C55 . 101.82(12) yes
S54 . C55 . H551 . 108.5 no
S54 . C55 . H552 . 111.1 no
H551 . C55 . H552 . 108.2 no
S54 . C55 . H553 . 111.4 no
H551 . C55 . H553 . 107.7 no
H552 . C55 . H553 . 109.8 no


_iucr_refine_instructions_details 
;
#
# Punched on 10/03/22 at 16:14:06
#
#LIST     12                                                                    
BLOCK SCALE X'S  U'S 
RIDE C   (   4,X'S) H   (  41,X'S) 
RIDE C   (   5,X'S) H   (  51,X'S) 
RIDE C   (   6,X'S) H   (  61,X'S) 
RIDE C   (   9,X'S) H   (  91,X'S) H   (  92,X'S) H   (  93,X'S) 
RIDE C   (  11,X'S) H   ( 111,X'S) H   ( 112,X'S) H   ( 113,X'S) 
RIDE C   (  18,X'S) H   ( 181,X'S) 
RIDE C   (  19,X'S) H   ( 191,X'S) 
RIDE C   (  20,X'S) H   ( 201,X'S) 
RIDE C   (  23,X'S) H   ( 231,X'S) H   ( 232,X'S) H   ( 233,X'S) 
RIDE C   (  25,X'S) H   ( 251,X'S) H   ( 252,X'S) H   ( 253,X'S) 
RIDE C   (  34,X'S) H   ( 341,X'S) 
RIDE C   (  35,X'S) H   ( 351,X'S) 
RIDE C   (  36,X'S) H   ( 361,X'S) 
RIDE C   (  39,X'S) H   ( 391,X'S) H   ( 392,X'S) H   ( 393,X'S) 
RIDE C   (  41,X'S) H   ( 411,X'S) H   ( 412,X'S) H   ( 413,X'S) 
RIDE C   (  48,X'S) H   ( 481,X'S) 
RIDE C   (  49,X'S) H   ( 491,X'S) 
RIDE C   (  50,X'S) H   ( 501,X'S) 
RIDE C   (  53,X'S) H   ( 531,X'S) H   ( 532,X'S) H   ( 533,X'S) 
RIDE C   (  55,X'S) H   ( 551,X'S) H   ( 552,X'S) H   ( 553,X'S) 
END                                                                             
#
# Punched on 10/03/22 at 16:14:06
#
#LIST     16                                                                    
NO 
REM   HREST   START (DO NOT REMOVE THIS LINE) 
REM   HREST   END (DO NOT REMOVE THIS LINE) 
END                                                                             
;

_refine_special_details          
;
?
  Reflections are selected by the following conditions :-
;
####################################################################### 
# 
# This file contains crystal structure data downloaded from the 
# Cambridge Structural Database (CSD) hosted by the Cambridge 
# Crystallographic Data Centre (CCDC).
# 
# Full information about CCDC data access policies and citation 
# guidelines are available at http://www.ccdc.cam.ac.uk/access/V1 
# 
# Audit and citation data items may have been added by the CCDC. 
# Please retain this information to preserve the provenance of 
# this file and to allow appropriate attribution of the data. 
# 
#######################################################################

data_9-Te2Fe-H
_database_code_depnum_ccdc_archive 'CCDC 2196091'
loop_
_audit_author_name
_audit_author_address
'Kirsten Christensen'
;University of Oxford
United Kingdom
;
_audit_update_record             
;
2022-08-10 deposited with the CCDC.	2022-09-19 downloaded from the CCDC.
;
#============================================================================== 
_audit_creation_date             2022-03-04
_audit_creation_method           'CRYSTALS_ver_14.61_build_7932 '

_oxford_structure_analysis_title 7582
_chemical_name_systematic        .
_chemical_melting_point          'not measured'

_cell_length_a                   6.4567(7)
_cell_length_b                   8.6728(9)
_cell_length_c                   13.3795(13)
_cell_angle_alpha                90
_cell_angle_beta                 92.320(9)
_cell_angle_gamma                90
_cell_volume                     748.61(13)

_symmetry_cell_setting           monoclinic
_symmetry_space_group_name_H-M   'P 21/n '
_symmetry_space_group_name_Hall  '-P 2yn'
loop_
_symmetry_equiv_pos_as_xyz
x,y,z
-x,-y,-z
x+1/2,-y+1/2,z+1/2
-x+1/2,y+1/2,-z+1/2

loop_
_atom_type_symbol
_atom_type_scat_dispersion_real
_atom_type_scat_dispersion_imag
_atom_type_scat_Cromer_Mann_a1
_atom_type_scat_Cromer_Mann_b1
_atom_type_scat_Cromer_Mann_a2
_atom_type_scat_Cromer_Mann_b2
_atom_type_scat_Cromer_Mann_a3
_atom_type_scat_Cromer_Mann_b3
_atom_type_scat_Cromer_Mann_a4
_atom_type_scat_Cromer_Mann_b4
_atom_type_scat_Cromer_Mann_c
_atom_type_scat_source
C 0.0033 0.0016 2.3100 20.8439 1.0200 10.2075 1.5886 0.5687 0.8650 51.6512
0.2156 'International Tables Vol C 4.2.6.8 and 6.1.1.4'
H 0.0000 0.0000 0.4930 10.5109 0.3229 26.1257 0.1402 3.1424 0.0408 57.7998
0.0030 'International Tables Vol C 4.2.6.8 and 6.1.1.4'
F 0.0171 0.0103 3.5392 10.2825 2.6412 4.2944 1.5170 0.2615 1.0243 26.1476
0.2776 'International Tables Vol C 4.2.6.8 and 6.1.1.4'
N 0.0061 0.0033 12.2126 0.0057 3.1322 9.8933 2.0125 28.9975 1.1663 0.5826
-11.5290 'International Tables Vol C 4.2.6.8 and 6.1.1.4'
Te -0.5308 1.6751 19.9644 4.8174 19.0138 0.4209 6.1449 28.5284 2.5239 70.8403
4.3520 'International Tables Vol C 4.2.6.8 and 6.1.1.4'


_cell_formula_units_Z            2

# Given Formula = C28 H24 F4 N4 Te4 
# Dc =      4.45 Fooo =    928.00 Mu =     78.18 M =   1002.92
# Found Formula = C14 H12 F2 N2 Te2 
# Dc =      2.22 FOOO =    464.00 Mu =     39.09 M =    501.46

_chemical_formula_sum            'C14 H12 F2 N2 Te2'
_chemical_formula_moiety         'C14 H12 F2 N2 Te2'
_chemical_compound_source        .
_chemical_formula_weight         501.46


_cell_measurement_reflns_used    2226
_cell_measurement_theta_min      3.83
_cell_measurement_theta_max      26.95
_cell_measurement_temperature    150

_exptl_crystal_description       block
_exptl_crystal_colour            clear_intense_red
_exptl_crystal_size_min          0.08
_exptl_crystal_size_mid          0.10
_exptl_crystal_size_max          0.15

_exptl_crystal_density_diffrn    2.225
_exptl_crystal_density_meas      'not measured'
_exptl_crystal_density_method    'not measured'
# Non-dispersive F(000): 
_exptl_crystal_F_000             464
_exptl_absorpt_coefficient_mu    3.909

# Sheldrick geometric approximatio 0.68 0.73 
_exptl_absorpt_correction_type   multi-scan
_exptl_absorpt_process_details   
; 
 CrysAlisPro (Rigaku Oxford Diffraction, 2017) 
;
_exptl_absorpt_correction_T_min  0.59
_exptl_absorpt_correction_T_max  0.73
_diffrn_measurement_device_type  'Oxford Diffraction SuperNova'
_diffrn_measurement_device       Area
_diffrn_radiation_monochromator  'focussing mirrors'
_diffrn_radiation_type           'Mo K\a'
_diffrn_radiation_wavelength     0.71073
_diffrn_measurement_method       \w

# If a reference occurs more than once, delete the author 
# and date from subsequent references. 
_computing_data_collection       'SuperNova, (Oxford Diffraction, 2010)'
_computing_cell_refinement       
; 
 CrysAlisPro (Rigaku Oxford Diffraction, 2017) 
;
_computing_data_reduction        
; 
 CrysAlisPro (Rigaku Oxford Diffraction, 2017) 
;
_computing_structure_solution    'Superflip (Palatinus & Chapuis, 2007)'
_computing_structure_refinement  'CRYSTALS (Betteridge et al., 2003)'
_computing_publication_material  'CRYSTALS (Betteridge et al., 2003)'
_computing_molecular_graphics    'CAMERON (Watkin et al., 1996)'

_diffrn_standards_interval_time  .
_diffrn_standards_interval_count .
_diffrn_standards_number         0
_diffrn_standards_decay_%        .

_diffrn_ambient_temperature      150
_diffrn_reflns_number            6642
_diffrn_reflns_av_unetI/netI     0.101
_reflns_number_total             2012
_diffrn_reflns_av_R_equivalents  0.066
_diffrn_reflns_av_sigmaI/netI    0.1017
# Number of reflections without Friedels Law is 3434 
# Number of reflections with Friedels Law is 2012 
# Theoretical number of reflections is about 2282 

_diffrn_reflns_theta_min         3.450
_diffrn_reflns_theta_max         30.490
_diffrn_measured_fraction_theta_max 0.879

_diffrn_reflns_theta_full        27.727
_diffrn_measured_fraction_theta_full 0.998


_diffrn_reflns_limit_h_min       -9
_diffrn_reflns_limit_h_max       9
_diffrn_reflns_limit_k_min       -12
_diffrn_reflns_limit_k_max       12
_diffrn_reflns_limit_l_min       -18
_diffrn_reflns_limit_l_max       18
_reflns_limit_h_min              -9
_reflns_limit_h_max              9
_reflns_limit_k_min              0
_reflns_limit_k_max              12
_reflns_limit_l_min              0
_reflns_limit_l_max              18

_oxford_diffrn_Wilson_B_factor   1.40
_oxford_diffrn_Wilson_scale      0.19

_atom_sites_solution_primary     other #heavy,direct,difmap,geom,iterative
# _atom_sites_solution_secondary  difmap
_atom_sites_solution_hydrogens   difmap

_refine_diff_density_min         -2.26
_refine_diff_density_max         2.27


# The current dictionary definitions do not cover the 
# situation where the reflections used for refinement were 
# selected by a user-defined sigma threshold 

# Explicitly named reflections are ALWAYS excluded from R&wR 

# The values actually used during refinement 
# These are labelled "all" for compatibility with PLATON 
_oxford_refine_reflns_threshold_expression I>-10.0\s(I)
_refine_ls_number_restraints     0
_refine_ls_number_parameters     91
_refine_ls_number_reflns         1580
_refine_ls_R_factor_ref          0.0646
_refine_ls_wR_factor_ref         0.0707
_refine_ls_goodness_of_fit_ref   1.0063
_refine_ls_shift/su_max          0.0004548
_refine_ls_shift/su_mean         0.0000188


# Computed with I/sigma = -10 
_reflns_number_all               1580
_refine_ls_R_factor_all          0.0646
_refine_ls_wR_factor_all         0.0707

# Computed with I/sigma = +2 a la SHELX 
_reflns_threshold_expression     I>2.0\s(I)
_reflns_number_gt                1145
_refine_ls_R_factor_gt           0.0337
_refine_ls_wR_factor_gt          0.0580


_refine_ls_structure_factor_coef Fsqd
_refine_ls_matrix_type           full
_refine_ls_hydrogen_treatment    constr #undef, noref, refall,
# refxyz, refU, constr or mixed
_refine_ls_weighting_scheme      calc
_refine_ls_weighting_details     
;
 Method= Modified Sheldrick 
 w=1/[\s^2^(F^2^) + ( 0.03P)^2^ + 0.00P] 
 ,where P=(max(Fo^2^,0) + 2Fc^2^)/3 
;

# Uequiv = arithmetic mean of Ui i.e. Ueqiv = (U1+U2+U3)/3

# Replace last . with number of unfound hydrogen atoms attached to an atom.

# ..._refinement_flags_... 
# . no refinement constraints           S special position constraint on site
# G rigid group refinement of site      R riding atom
# D distance or angle restraint on site T thermal displacement constraints
# U Uiso or Uij restraint (rigid bond)  P partial occupancy constraint


loop_
_atom_site_label
_atom_site_type_symbol
_atom_site_fract_x
_atom_site_fract_y
_atom_site_fract_z
_atom_site_U_iso_or_equiv
_atom_site_occupancy
_atom_site_adp_type
_atom_site_refinement_flags_posn
_atom_site_refinement_flags_adp
_atom_site_refinement_flags_occupancy
_atom_site_disorder_assembly
_atom_site_disorder_group
_atom_site_attached_hydrogens
N1 N 0.0478(6) 0.5393(5) 0.4685(3) 0.0179 1.0000 Uani . . . . . .
C2 C 0.2292(8) 0.6109(7) 0.5079(4) 0.0153 1.0000 Uani . . . . . .
C3 C 0.3153(8) 0.5910(6) 0.6056(4) 0.0172 1.0000 Uani . . . . . .
C4 C 0.5017(9) 0.6676(6) 0.6302(4) 0.0231 1.0000 Uani . . . . . .
C5 C 0.5955(9) 0.7627(7) 0.5641(4) 0.0239 1.0000 Uani . . . . . .
C6 C 0.5109(9) 0.7828(7) 0.4675(4) 0.0242 1.0000 Uani . . . . . .
C7 C 0.3330(9) 0.7050(7) 0.4426(4) 0.0194 1.0000 Uani . . . . . .
F8 F 0.2537(5) 0.7198(4) 0.3469(2) 0.0300 1.0000 Uani . . . . . .
Te9 Te 0.16812(6) 0.45434(5) 0.71048(3) 0.0213 1.0000 Uani . . . . . .
C10 C 0.4103(9) 0.4731(8) 0.8255(4) 0.0305 1.0000 Uani . . . . . .
H41 H 0.5622 0.6528 0.6930 0.0278 1.0000 Uiso R . . . . .
H51 H 0.7161 0.8140 0.5833 0.0286 1.0000 Uiso R . . . . .
H61 H 0.5731 0.8465 0.4209 0.0288 1.0000 Uiso R . . . . .
H101 H 0.3662 0.4161 0.8812 0.0461 1.0000 Uiso R . . . . .
H102 H 0.4301 0.5788 0.8438 0.0462 1.0000 Uiso R . . . . .
H103 H 0.5344 0.4302 0.8023 0.0461 1.0000 Uiso R . . . . .
loop_
_atom_site_aniso_label
_atom_site_aniso_U_11
_atom_site_aniso_U_22
_atom_site_aniso_U_33
_atom_site_aniso_U_23
_atom_site_aniso_U_13
_atom_site_aniso_U_12
N1 0.016(2) 0.017(2) 0.021(2) 0.001(2) -0.0003(18) 0.002(2)
C2 0.013(3) 0.014(3) 0.020(3) -0.004(2) 0.001(2) 0.004(2)
C3 0.018(3) 0.016(3) 0.018(3) -0.000(2) -0.000(2) 0.003(2)
C4 0.025(3) 0.023(3) 0.021(3) -0.006(3) -0.008(2) 0.004(3)
C5 0.019(3) 0.024(4) 0.028(3) -0.003(3) -0.005(3) -0.003(3)
C6 0.024(3) 0.022(3) 0.027(3) 0.003(3) 0.004(3) -0.004(3)
C7 0.021(3) 0.018(3) 0.019(3) 0.001(2) -0.002(2) 0.005(3)
F8 0.029(2) 0.036(2) 0.0248(18) 0.0082(17) -0.0052(15) -0.0084(17)
Te9 0.0227(2) 0.0217(2) 0.0190(2) 0.0013(2) -0.00425(13) -0.0009(2)
C10 0.030(3) 0.034(4) 0.027(3) -0.001(3) -0.005(3) -0.001(3)

_refine_ls_extinction_method     None
_oxford_refine_ls_scale          3.44(4)
loop_
_geom_bond_atom_site_label_1
_geom_bond_site_symmetry_1
_geom_bond_atom_site_label_2
_geom_bond_site_symmetry_2
_geom_bond_distance
_geom_bond_publ_flag
N1 . N1 2_566 1.263(8) yes
N1 . Te9 2_566 2.723(4) yes
N1 . C2 . 1.409(7) yes
C2 . C3 . 1.410(7) yes
C2 . C7 . 1.387(7) yes
C3 . C4 . 1.403(7) yes
C3 . Te9 . 2.094(5) yes
C4 . C5 . 1.368(8) yes
C4 . H41 . 0.921 no
C5 . C6 . 1.394(8) yes
C5 . H51 . 0.924 no
C6 . C7 . 1.362(7) yes
C6 . H61 . 0.936 no
C7 . F8 . 1.366(6) yes
Te9 . C10 . 2.155(6) yes
C10 . H101 . 0.948 no
C10 . H102 . 0.956 no
C10 . H103 . 0.948 no
loop_
_geom_angle_atom_site_label_1
_geom_angle_site_symmetry_1
_geom_angle_atom_site_label_2
_geom_angle_site_symmetry_2
_geom_angle_atom_site_label_3
_geom_angle_site_symmetry_3
_geom_angle
_geom_angle_publ_flag
N1 2_566 N1 . Te9 2_566 110.5(4) yes
N1 2_566 N1 . C2 . 114.2(5) yes
Te9 2_566 N1 . C2 . 135.1(3) yes
N1 . C2 . C3 . 125.7(5) yes
N1 . C2 . C7 . 116.1(5) yes
C3 . C2 . C7 . 118.2(5) yes
C2 . C3 . C4 . 117.5(5) yes
C2 . C3 . Te9 . 121.2(4) yes
C4 . C3 . Te9 . 121.3(4) yes
C3 . C4 . C5 . 122.1(5) yes
C3 . C4 . H41 . 118.4 no
C5 . C4 . H41 . 119.4 no
C4 . C5 . C6 . 120.5(6) yes
C4 . C5 . H51 . 120.1 no
C6 . C5 . H51 . 119.4 no
C5 . C6 . C7 . 117.3(5) yes
C5 . C6 . H61 . 122.0 no
C7 . C6 . H61 . 120.7 no
C2 . C7 . C6 . 124.2(5) yes
C2 . C7 . F8 . 118.2(5) yes
C6 . C7 . F8 . 117.6(5) yes
C3 . Te9 . N1 2_566 68.22(17) yes
C3 . Te9 . C10 . 95.7(2) yes
N1 2_566 Te9 . C10 . 163.23(19) yes
Te9 . C10 . H101 . 106.9 no
Te9 . C10 . H102 . 110.0 no
H101 . C10 . H102 . 109.8 no
Te9 . C10 . H103 . 109.6 no
H101 . C10 . H103 . 109.7 no
H102 . C10 . H103 . 110.8 no
loop_
_geom_hbond_atom_site_label_D
_geom_hbond_site_symmetry_D
_geom_hbond_atom_site_label_H
_geom_hbond_site_symmetry_H
_geom_hbond_atom_site_label_A
_geom_hbond_site_symmetry_A
_geom_hbond_angle_DHA
_geom_hbond_distance_DH
_geom_hbond_distance_HA
_geom_hbond_distance_DA
_geom_hbond_publ_flag
C4 . H41 . C10 . 123 0.92 2.58 3.185(8) yes


_iucr_refine_instructions_details 
;
#
# Punched on 04/03/22 at 11:53:27
#
#LIST     12                                                                    
BLOCK SCALE X'S  U'S 
RIDE C   (   4,X'S) H   (  41,X'S) 
RIDE C   (   5,X'S) H   (  51,X'S) 
RIDE C   (   6,X'S) H   (  61,X'S) 
RIDE C   (  10,X'S) H   ( 101,X'S) H   ( 102,X'S) H   ( 103,X'S) 
END                                                                             
#
# Punched on 04/03/22 at 11:53:27
#
#LIST     16                                                                    
NO 
REM   HREST   START (DO NOT REMOVE THIS LINE) 
REM   HREST   END (DO NOT REMOVE THIS LINE) 
END                                                                             
;

_refine_special_details          
;
?
  Reflections are selected by the following conditions :-
  Maximum value of SINTH/L**2   is    0.40000
;
####################################################################### 
# 
# This file contains crystal structure data downloaded from the 
# Cambridge Structural Database (CSD) hosted by the Cambridge 
# Crystallographic Data Centre (CCDC).
# 
# Full information about CCDC data access policies and citation 
# guidelines are available at http://www.ccdc.cam.ac.uk/access/V1 
# 
# Audit and citation data items may have been added by the CCDC. 
# Please retain this information to preserve the provenance of 
# this file and to allow appropriate attribution of the data. 
# 
#######################################################################

data_7-TeMe4-H
_database_code_depnum_ccdc_archive 'CCDC 2196089'
loop_
_audit_author_name
_audit_author_address
'Kirsten Christensen'
;University of Oxford
United Kingdom
;
_audit_update_record             
;
2022-08-10 deposited with the CCDC.	2022-09-19 downloaded from the CCDC.
;
#============================================================================== 
_audit_creation_date             2022-07-12
_audit_creation_method           'CRYSTALS_ver_*****_build_8199 '

_oxford_structure_analysis_title 7662-150K-Ruairi
_chemical_name_systematic        .
_chemical_melting_point          'not measured'

_refine_special_details          
;
Highest residual peaks are all close to the Te-atoms.
;

_cell_length_a                   10.73350(10)
_cell_length_b                   10.57430(10)
_cell_length_c                   18.02080(10)
_cell_angle_alpha                90
_cell_angle_beta                 95.2723(7)
_cell_angle_gamma                90
_cell_volume                     2036.69(3)

_symmetry_cell_setting           monoclinic
_symmetry_space_group_name_H-M   'P 21 '
_symmetry_space_group_name_Hall  'P 2yb'
loop_
_symmetry_equiv_pos_as_xyz
x,y,z
-x,y+1/2,-z

loop_
_atom_type_symbol
_atom_type_scat_dispersion_real
_atom_type_scat_dispersion_imag
_atom_type_scat_Cromer_Mann_a1
_atom_type_scat_Cromer_Mann_b1
_atom_type_scat_Cromer_Mann_a2
_atom_type_scat_Cromer_Mann_b2
_atom_type_scat_Cromer_Mann_a3
_atom_type_scat_Cromer_Mann_b3
_atom_type_scat_Cromer_Mann_a4
_atom_type_scat_Cromer_Mann_b4
_atom_type_scat_Cromer_Mann_c
_atom_type_scat_source
C 0.0181 0.0091 2.3100 20.8439 1.0200 10.2075 1.5886 0.5687 0.8650 51.6512
0.2156 'International Tables Vol C 4.2.6.8 and 6.1.1.4'
H 0.0000 0.0000 0.4930 10.5109 0.3229 26.1257 0.1402 3.1424 0.0408 57.7998
0.0030 'International Tables Vol C 4.2.6.8 and 6.1.1.4'
N 0.0311 0.0180 12.2126 0.0057 3.1322 9.8933 2.0125 28.9975 1.1663 0.5826
-11.5290 'International Tables Vol C 4.2.6.8 and 6.1.1.4'
Te -0.1759 6.3531 19.9644 4.8174 19.0138 0.4209 6.1449 28.5284 2.5239 70.8403
4.3520 'International Tables Vol C 4.2.6.8 and 6.1.1.4'


_cell_formula_units_Z            4

# Given Formula = C16 H18 N2 Te4 
# Dc =      2.44 Fooo =   1344.00 Mu =    447.38 M =    748.73
# Found Formula = C16 H18 N2 Te4 
# Dc =      2.44 FOOO =   1344.00 Mu =    447.38 M =    748.73

_chemical_formula_sum            'C16 H18 N2 Te4'
_chemical_formula_moiety         'C16 H18 N2 Te4'
_chemical_compound_source        .
_chemical_formula_weight         748.73


_cell_measurement_reflns_used    28584
_cell_measurement_theta_min      4.83
_cell_measurement_theta_max      75.87
_cell_measurement_temperature    150

_exptl_crystal_description       plate
_exptl_crystal_colour            clear_intense_black
_exptl_crystal_size_min          0.005
_exptl_crystal_size_mid          0.03
_exptl_crystal_size_max          0.03

_exptl_crystal_density_diffrn    2.442
_exptl_crystal_density_meas      'not measured'
_exptl_crystal_density_method    'not measured'
# Non-dispersive F(000): 
_exptl_crystal_F_000             1344
_exptl_absorpt_coefficient_mu    44.738

# Sheldrick geometric approximatio 0.26 0.80 
_exptl_absorpt_correction_type   multi-scan
_exptl_absorpt_process_details   
; 
 CrysAlisPro (Rigaku Oxford Diffraction, 2017) 
;
_exptl_absorpt_correction_T_min  0.24
_exptl_absorpt_correction_T_max  0.80
_diffrn_source                   'Rotating-anode X-ray tube'
_diffrn_source_type              'Rigaku (Cu) X-ray Source'
_diffrn_measurement_device       'Area four-circle diffractometer'
_diffrn_measurement_device_type  'XtaLAB Synergy R, DW system, HyPix-Arc 150'
_diffrn_detector                 'Hybrid Pixel Array Detector'
_diffrn_detector_type            'HyPix-Arc 150'
_diffrn_detector_area_resol_mean 10.0000
_diffrn_radiation_monochromator  'focussing mirrors'
_diffrn_radiation_type           'Cu K\a'
_diffrn_radiation_wavelength     1.54184
_diffrn_measurement_method       \w

# If a reference occurs more than once, delete the author 
# and date from subsequent references. 
_computing_data_collection       'SuperNova, (Oxford Diffraction, 2010)'
_computing_cell_refinement       
; 
 CrysAlisPro (Rigaku Oxford Diffraction, 2017) 
;
_computing_data_reduction        
; 
 CrysAlisPro (Rigaku Oxford Diffraction, 2017) 
;
_computing_structure_solution    'Superflip (Palatinus & Chapuis, 2007)'
_computing_structure_refinement  'CRYSTALS (Betteridge et al., 2003)'
_computing_publication_material  'CRYSTALS (Betteridge et al., 2003)'
_computing_molecular_graphics    'CAMERON (Watkin et al., 1996)'

_diffrn_standards_interval_time  .
_diffrn_standards_interval_count .
_diffrn_standards_number         0
_diffrn_standards_decay_%        .

_diffrn_ambient_temperature      150
_diffrn_reflns_number            45376
_diffrn_reflns_av_unetI/netI     0.051
_reflns_number_total             8268
_diffrn_reflns_av_R_equivalents  0.036
_diffrn_reflns_av_sigmaI/netI    0.0508
# Number of reflections without Friedels Law is 8268 
# Number of reflections with Friedels Law is 4444 
# Theoretical number of reflections is about 4275 

_diffrn_reflns_theta_min         4.136
_diffrn_reflns_theta_max         76.409
_diffrn_measured_fraction_theta_max 0.983

_diffrn_reflns_theta_full        74.117
_diffrn_measured_fraction_theta_full 0.999


_diffrn_reflns_limit_h_min       -13
_diffrn_reflns_limit_h_max       13
_diffrn_reflns_limit_k_min       -13
_diffrn_reflns_limit_k_max       12
_diffrn_reflns_limit_l_min       -22
_diffrn_reflns_limit_l_max       22
_reflns_limit_h_min              -13
_reflns_limit_h_max              13
_reflns_limit_k_min              -13
_reflns_limit_k_max              12
_reflns_limit_l_min              0
_reflns_limit_l_max              22

_oxford_diffrn_Wilson_B_factor   2.38
_oxford_diffrn_Wilson_scale      0.57

_atom_sites_solution_primary     other #heavy,direct,difmap,geom,iterative
# _atom_sites_solution_secondary  difmap
_atom_sites_solution_hydrogens   difmap

_refine_diff_density_min         -0.56
_refine_diff_density_max         1.15


# The current dictionary definitions do not cover the 
# situation where the reflections used for refinement were 
# selected by a user-defined sigma threshold 

# Explicitly named reflections are ALWAYS excluded from R&wR 

# The values actually used during refinement 
# These are labelled "all" for compatibility with PLATON 
_oxford_refine_reflns_threshold_expression I>-10.0\s(I)
_refine_ls_number_restraints     1
_refine_ls_number_parameters     398
_refine_ls_number_reflns         8268
_refine_ls_R_factor_ref          0.0263
_refine_ls_wR_factor_ref         0.0606
_refine_ls_goodness_of_fit_ref   0.9937
_refine_ls_shift/su_max          0.0034122
_refine_ls_shift/su_mean         0.0001565


# Computed with I/sigma = -10 
_reflns_number_all               8268
_refine_ls_R_factor_all          0.0263
_refine_ls_wR_factor_all         0.0606

# Computed with I/sigma = +2 a la SHELX 
_reflns_threshold_expression     I>2.0\s(I)
_reflns_number_gt                7940
_refine_ls_R_factor_gt           0.0249
_refine_ls_wR_factor_gt          0.0600

# For an explanation, see Cooper & Watkin, Acta Cryst. (2016). B72, 661-683 
_oxford_Hooft_y                  -0.024(3) # for 3128 Friedel pairs 
_oxford_Bijvoet_difference       -0.020(4) # for 3128 Friedel pairs 
# (Similar to the Parsons(q).) 
_oxford_refined_Flack_x          -0.012(8) # for 3824 Friedel pairs 
_refine_ls_abs_structure_Flack   -0.020(4)
_refine_ls_abs_structure_details 
; 
 Parsons, Flack & Wagner (2013), 
 3128 Friedel Pairs 
;

# choose from: 
# rm (reference molecule of known chirality), 
# ad (anomolous dispersion - Flack), rmad (rm and ad), 
# syn (from synthesis), unk (unknown) or . (not applicable). 
_chemical_absolute_configuration ad


_refine_ls_structure_factor_coef Fsqd
_refine_ls_matrix_type           full
_refine_ls_hydrogen_treatment    constr #undef, noref, refall,
# refxyz, refU, constr or mixed
_refine_ls_weighting_scheme      calc
_refine_ls_weighting_details     
;
 Method= Modified Sheldrick 
 w=1/[\s^2^(F^2^) + ( 0.03P)^2^ + 4.19P] 
 ,where P=(max(Fo^2^,0) + 2Fc^2^)/3 
;

# Uequiv = arithmetic mean of Ui i.e. Ueqiv = (U1+U2+U3)/3

# Replace last . with number of unfound hydrogen atoms attached to an atom.

# ..._refinement_flags_... 
# . no refinement constraints           S special position constraint on site
# G rigid group refinement of site      R riding atom
# D distance or angle restraint on site T thermal displacement constraints
# U Uiso or Uij restraint (rigid bond)  P partial occupancy constraint


loop_
_atom_site_label
_atom_site_type_symbol
_atom_site_fract_x
_atom_site_fract_y
_atom_site_fract_z
_atom_site_U_iso_or_equiv
_atom_site_occupancy
_atom_site_adp_type
_atom_site_refinement_flags_posn
_atom_site_refinement_flags_adp
_atom_site_refinement_flags_occupancy
_atom_site_disorder_assembly
_atom_site_disorder_group
_atom_site_attached_hydrogens
N1 N 0.7136(4) 0.3772(5) 0.6685(3) 0.0228 1.0000 Uani . . . . . .
C2 C 0.5882(5) 0.4184(5) 0.6505(3) 0.0217 1.0000 Uani . . . . . .
C3 C 0.5347(5) 0.4858(6) 0.7086(3) 0.0250 1.0000 Uani . . . . . .
C4 C 0.4150(6) 0.5294(6) 0.6965(4) 0.0333 1.0000 Uani . . . . . .
C5 C 0.3470(6) 0.5088(7) 0.6279(4) 0.0361 1.0000 Uani . . . . . .
C6 C 0.3969(5) 0.4418(6) 0.5730(3) 0.0298 1.0000 Uani . . . . . .
C7 C 0.5189(5) 0.3935(5) 0.5826(3) 0.0249 1.0000 Uani . . . . . .
Te8 Te 0.59077(4) 0.28420(6) 0.49848(2) 0.0280 1.0000 Uani . . . . . .
C9 C 0.4098(6) 0.2290(7) 0.4480(4) 0.0400 1.0000 Uani . . . . . .
Te10 Te 0.64658(4) 0.50921(6) 0.81057(2) 0.0363 1.0000 Uani . . . . . .
C11 C 0.5193(8) 0.6325(9) 0.8590(4) 0.0550 1.0000 Uani . . . . . .
N12 N 0.7721(5) 0.3536(5) 0.6122(3) 0.0246 1.0000 Uani . . . . . .
C13 C 0.8955(5) 0.3085(5) 0.6283(3) 0.0234 1.0000 Uani . . . . . .
C14 C 0.9369(6) 0.2422(6) 0.6942(3) 0.0266 1.0000 Uani . . . . . .
C15 C 1.0603(6) 0.2007(6) 0.7033(4) 0.0351 1.0000 Uani . . . . . .
C16 C 1.1398(6) 0.2220(7) 0.6476(4) 0.0357 1.0000 Uani . . . . . .
C17 C 1.0974(6) 0.2848(6) 0.5830(4) 0.0328 1.0000 Uani . . . . . .
C18 C 0.9756(6) 0.3290(6) 0.5722(3) 0.0272 1.0000 Uani . . . . . .
Te19 Te 0.90873(4) 0.43214(6) 0.47577(2) 0.0349 1.0000 Uani . . . . . .
C20 C 1.0896(6) 0.4823(8) 0.4455(4) 0.0447 1.0000 Uani . . . . . .
Te21 Te 0.81907(4) 0.20992(6) 0.77994(2) 0.0299 1.0000 Uani . . . . . .
C22 C 0.9226(10) 0.0490(10) 0.8239(6) 0.0771 1.0000 Uani . . . . . .
N51 N 0.7418(5) 0.3667(5) 0.1683(3) 0.0257 1.0000 Uani . . . . . .
C52 C 0.7053(5) 0.4927(6) 0.1564(3) 0.0239 1.0000 Uani . . . . . .
C53 C 0.6401(6) 0.5475(6) 0.2130(3) 0.0273 1.0000 Uani . . . . . .
C54 C 0.6014(6) 0.6710(6) 0.2069(4) 0.0316 1.0000 Uani . . . . . .
C55 C 0.6271(7) 0.7428(6) 0.1454(4) 0.0367 1.0000 Uani . . . . . .
C56 C 0.6903(6) 0.6909(6) 0.0894(4) 0.0327 1.0000 Uani . . . . . .
C57 C 0.7306(5) 0.5637(6) 0.0934(3) 0.0253 1.0000 Uani . . . . . .
Te58 Te 0.82614(4) 0.48599(6) 0.00735(2) 0.0306 1.0000 Uani . . . . . .
C59 C 0.8813(7) 0.6658(6) -0.0364(4) 0.0371 1.0000 Uani . . . . . .
Te60 Te 0.60649(4) 0.43085(6) 0.30491(2) 0.0356 1.0000 Uani . . . . . .
C61 C 0.4977(9) 0.5662(7) 0.3576(4) 0.0495 1.0000 Uani . . . . . .
N62 N 0.7622(5) 0.3070(4) 0.1089(3) 0.0257 1.0000 Uani . . . . . .
C63 C 0.8103(5) 0.1823(5) 0.1193(3) 0.0233 1.0000 Uani . . . . . .
C64 C 0.8800(6) 0.1396(5) 0.1849(3) 0.0267 1.0000 Uani . . . . . .
C65 C 0.9297(6) 0.0185(6) 0.1859(4) 0.0341 1.0000 Uani . . . . . .
C66 C 0.9119(7) -0.0580(6) 0.1239(4) 0.0374 1.0000 Uani . . . . . .
C67 C 0.8414(6) -0.0160(6) 0.0598(4) 0.0353 1.0000 Uani . . . . . .
C68 C 0.7889(6) 0.1025(6) 0.0573(3) 0.0285 1.0000 Uani . . . . . .
Te69 Te 0.66853(4) 0.16469(6) -0.03572(2) 0.0315 1.0000 Uani . . . . . .
C70 C 0.6118(8) -0.0222(7) -0.0682(5) 0.0532 1.0000 Uani . . . . . .
Te71 Te 0.90544(4) 0.25386(6) 0.28212(2) 0.0303 1.0000 Uani . . . . . .
C72 C 1.0660(9) 0.1532(9) 0.3302(5) 0.0602 1.0000 Uani . . . . . .
H41 H 0.3797 0.5712 0.7339 0.0396 1.0000 Uiso R . . . . .
H51 H 0.2670 0.5426 0.6189 0.0428 1.0000 Uiso R . . . . .
H61 H 0.3487 0.4276 0.5285 0.0359 1.0000 Uiso R . . . . .
H151 H 1.0885 0.1585 0.7464 0.0418 1.0000 Uiso R . . . . .
H161 H 1.2214 0.1943 0.6536 0.0431 1.0000 Uiso R . . . . .
H171 H 1.1509 0.2966 0.5457 0.0389 1.0000 Uiso R . . . . .
H541 H 0.5579 0.7061 0.2439 0.0379 1.0000 Uiso R . . . . .
H551 H 0.6010 0.8261 0.1414 0.0439 1.0000 Uiso R . . . . .
H561 H 0.7062 0.7401 0.0484 0.0390 1.0000 Uiso R . . . . .
H651 H 0.9720 -0.0106 0.2289 0.0414 1.0000 Uiso R . . . . .
H661 H 0.9465 -0.1389 0.1245 0.0448 1.0000 Uiso R . . . . .
H671 H 0.8288 -0.0677 0.0184 0.0421 1.0000 Uiso R . . . . .
H91 H 0.4192 0.1646 0.4114 0.0601 1.0000 Uiso R . . . . .
H92 H 0.3615 0.1964 0.4857 0.0600 1.0000 Uiso R . . . . .
H93 H 0.3691 0.3001 0.4250 0.0597 1.0000 Uiso R . . . . .
H111 H 0.5492 0.6492 0.9096 0.0831 1.0000 Uiso R . . . . .
H112 H 0.5133 0.7116 0.8325 0.0829 1.0000 Uiso R . . . . .
H113 H 0.4381 0.5943 0.8580 0.0828 1.0000 Uiso R . . . . .
H201 H 1.0791 0.5289 0.4004 0.0672 1.0000 Uiso R . . . . .
H202 H 1.1316 0.5327 0.4844 0.0669 1.0000 Uiso R . . . . .
H203 H 1.1363 0.4068 0.4385 0.0668 1.0000 Uiso R . . . . .
H221 H 0.8795 0.0085 0.8616 0.1160 1.0000 Uiso R . . . . .
H222 H 1.0028 0.0752 0.8460 0.1159 1.0000 Uiso R . . . . .
H223 H 0.9334 -0.0095 0.7851 0.1161 1.0000 Uiso R . . . . .
H611 H 0.4753 0.5314 0.4036 0.0742 1.0000 Uiso R . . . . .
H612 H 0.5461 0.6419 0.3677 0.0742 1.0000 Uiso R . . . . .
H613 H 0.4231 0.5839 0.3257 0.0738 1.0000 Uiso R . . . . .
H591 H 0.9333 0.6528 -0.0769 0.0560 1.0000 Uiso R . . . . .
H592 H 0.9285 0.7119 0.0024 0.0561 1.0000 Uiso R . . . . .
H593 H 0.8094 0.7142 -0.0551 0.0562 1.0000 Uiso R . . . . .
H721 H 1.1049 0.1991 0.3715 0.0900 1.0000 Uiso R . . . . .
H722 H 1.1251 0.1412 0.2945 0.0901 1.0000 Uiso R . . . . .
H723 H 1.0396 0.0725 0.3471 0.0898 1.0000 Uiso R . . . . .
H701 H 0.5479 -0.0162 -0.1082 0.0801 1.0000 Uiso R . . . . .
H702 H 0.6814 -0.0683 -0.0832 0.0801 1.0000 Uiso R . . . . .
H703 H 0.5787 -0.0630 -0.0263 0.0799 1.0000 Uiso R . . . . .
loop_
_atom_site_aniso_label
_atom_site_aniso_U_11
_atom_site_aniso_U_22
_atom_site_aniso_U_33
_atom_site_aniso_U_23
_atom_site_aniso_U_13
_atom_site_aniso_U_12
N1 0.020(2) 0.025(2) 0.023(2) 0.0031(18) 0.0026(18) 0.0034(19)
C2 0.018(3) 0.022(3) 0.025(3) 0.004(2) 0.001(2) -0.002(2)
C3 0.028(3) 0.024(3) 0.023(2) -0.003(2) 0.004(2) -0.004(2)
C4 0.033(3) 0.034(3) 0.034(3) -0.011(3) 0.007(3) -0.001(3)
C5 0.017(3) 0.040(4) 0.050(4) -0.008(3) -0.002(3) 0.004(3)
C6 0.023(3) 0.033(3) 0.032(3) -0.004(2) -0.002(2) 0.006(3)
C7 0.017(3) 0.027(3) 0.030(3) 0.002(2) 0.003(2) -0.001(2)
Te8 0.02519(18) 0.0339(2) 0.02467(17) -0.00339(14) 0.00084(14) 0.00259(15)
C9 0.026(3) 0.045(4) 0.047(4) -0.017(3) -0.004(3) 0.005(3)
Te10 0.0334(2) 0.0457(3) 0.02915(19) -0.01141(17) -0.00009(16) 0.00756(19)
C11 0.049(5) 0.072(6) 0.044(4) -0.024(4) 0.005(4) 0.023(4)
N12 0.024(2) 0.023(2) 0.027(2) -0.0029(18) 0.0001(19) -0.001(2)
C13 0.024(3) 0.022(3) 0.023(3) -0.005(2) -0.003(2) -0.000(2)
C14 0.027(3) 0.028(3) 0.024(3) -0.000(2) -0.000(2) 0.007(2)
C15 0.031(3) 0.036(4) 0.037(3) 0.003(3) -0.006(3) 0.004(3)
C16 0.021(3) 0.042(4) 0.043(4) 0.006(3) -0.001(3) 0.006(3)
C17 0.024(3) 0.035(4) 0.039(3) 0.003(3) 0.004(3) -0.000(3)
C18 0.027(3) 0.029(3) 0.026(3) 0.001(2) 0.001(2) 0.001(2)
Te19 0.02567(19) 0.0496(3) 0.02950(19) 0.00968(18) 0.00220(15) 0.00511(18)
C20 0.037(4) 0.053(4) 0.045(4) 0.019(3) 0.009(3) 0.007(3)
Te21 0.0290(2) 0.0329(2) 0.02760(18) 0.00458(15) 0.00171(15) 0.00484(16)
C22 0.081(7) 0.079(7) 0.078(6) 0.046(5) 0.041(6) 0.046(6)
N51 0.027(3) 0.023(2) 0.026(2) 0.0029(18) -0.0043(19) 0.000(2)
C52 0.022(3) 0.022(3) 0.027(3) 0.003(2) -0.000(2) 0.003(2)
C53 0.026(3) 0.030(3) 0.025(3) 0.004(2) -0.002(2) -0.004(2)
C54 0.030(3) 0.027(3) 0.036(3) -0.007(3) -0.000(3) 0.006(3)
C55 0.039(4) 0.020(3) 0.050(4) -0.001(3) -0.000(3) 0.006(3)
C56 0.032(3) 0.031(3) 0.035(3) 0.003(3) -0.000(3) 0.001(3)
C57 0.021(3) 0.029(3) 0.026(3) -0.004(2) 0.001(2) 0.005(2)
Te58 0.0387(2) 0.02588(19) 0.02745(18) -0.00010(15) 0.00487(15) 0.00294(16)
C59 0.046(4) 0.030(3) 0.037(3) 0.007(3) 0.009(3) -0.006(3)
Te60 0.0439(2) 0.0323(2) 0.03213(19) 0.00233(16) 0.01074(17) 0.00820(19)
C61 0.066(5) 0.040(4) 0.044(4) -0.002(3) 0.018(4) 0.017(4)
N62 0.028(3) 0.020(2) 0.029(2) 0.0011(19) 0.001(2) 0.003(2)
C63 0.025(3) 0.021(3) 0.025(3) 0.003(2) 0.003(2) 0.000(2)
C64 0.027(3) 0.021(3) 0.032(3) 0.001(2) 0.004(2) -0.004(2)
C65 0.036(3) 0.028(3) 0.037(3) 0.003(3) -0.005(3) 0.006(3)
C66 0.044(4) 0.017(3) 0.049(4) -0.003(3) -0.004(3) 0.006(3)
C67 0.045(4) 0.020(3) 0.040(3) -0.000(3) 0.001(3) 0.002(3)
C68 0.031(3) 0.027(3) 0.027(3) 0.005(2) -0.001(2) -0.003(3)
Te69 0.0383(2) 0.0287(2) 0.02637(18) 0.00038(15) -0.00219(16) 0.00485(17)
C70 0.049(4) 0.032(4) 0.072(5) -0.010(4) -0.029(4) 0.003(3)
Te71 0.0346(2) 0.0276(2) 0.02771(18) 0.00080(14) -0.00294(15) 0.00224(16)
C72 0.061(5) 0.059(5) 0.054(5) -0.008(4) -0.026(4) 0.023(4)

_refine_ls_extinction_method     None
_oxford_refine_ls_scale          1.321(3)
loop_
_geom_bond_atom_site_label_1
_geom_bond_site_symmetry_1
_geom_bond_atom_site_label_2
_geom_bond_site_symmetry_2
_geom_bond_distance
_geom_bond_publ_flag
N1 . C2 . 1.423(7) yes
N1 . N12 . 1.266(7) yes
C2 . C3 . 1.430(8) yes
C2 . C7 . 1.398(8) yes
C3 . C4 . 1.364(9) yes
C3 . Te10 . 2.114(5) yes
C4 . C5 . 1.394(9) yes
C4 . H41 . 0.917 no
C5 . C6 . 1.365(9) yes
C5 . H51 . 0.930 no
C6 . C7 . 1.402(8) yes
C6 . H61 . 0.926 no
C7 . Te8 . 2.108(6) yes
Te8 . C9 . 2.149(6) yes
C9 . H91 . 0.959 no
C9 . H92 . 0.955 no
C9 . H93 . 0.946 no
Te10 . C11 . 2.133(7) yes
C11 . H111 . 0.954 no
C11 . H112 . 0.963 no
C11 . H113 . 0.959 no
N12 . C13 . 1.413(7) yes
C13 . C14 . 1.415(8) yes
C13 . C18 . 1.403(8) yes
C14 . C15 . 1.391(9) yes
C14 . Te21 . 2.112(6) yes
C15 . C16 . 1.395(9) yes
C15 . H151 . 0.923 no
C16 . C17 . 1.380(9) yes
C16 . H161 . 0.921 no
C17 . C18 . 1.385(8) yes
C17 . H171 . 0.932 no
C18 . Te19 . 2.121(6) yes
Te19 . C20 . 2.131(7) yes
C20 . H201 . 0.949 no
C20 . H202 . 0.959 no
C20 . H203 . 0.957 no
Te21 . C22 . 2.144(8) yes
C22 . H221 . 0.957 no
C22 . H222 . 0.956 no
C22 . H223 . 0.949 no
N51 . C52 . 1.400(7) yes
N51 . N62 . 1.279(7) yes
C52 . C53 . 1.414(8) yes
C52 . C57 . 1.407(8) yes
C53 . C54 . 1.372(9) yes
C53 . Te60 . 2.122(6) yes
C54 . C55 . 1.393(10) yes
C54 . H541 . 0.925 no
C55 . C56 . 1.381(9) yes
C55 . H551 . 0.925 no
C56 . C57 . 1.413(9) yes
C56 . H561 . 0.931 no
C57 . Te58 . 2.103(6) yes
Te58 . C59 . 2.161(6) yes
C59 . H591 . 0.969 no
C59 . H592 . 0.959 no
C59 . H593 . 0.961 no
Te60 . C61 . 2.125(7) yes
C61 . H611 . 0.958 no
C61 . H612 . 0.963 no
C61 . H613 . 0.960 no
N62 . C63 . 1.422(7) yes
C63 . C64 . 1.415(8) yes
C63 . C68 . 1.402(8) yes
C64 . C65 . 1.386(9) yes
C64 . Te71 . 2.125(6) yes
C65 . C66 . 1.379(9) yes
C65 . H651 . 0.913 no
C66 . C67 . 1.394(9) yes
C66 . H661 . 0.932 no
C67 . C68 . 1.373(9) yes
C67 . H671 . 0.925 no
C68 . Te69 . 2.124(6) yes
Te69 . C70 . 2.134(7) yes
C70 . H701 . 0.951 no
C70 . H702 . 0.952 no
C70 . H703 . 0.966 no
Te71 . C72 . 2.140(7) yes
C72 . H721 . 0.952 no
C72 . H722 . 0.953 no
C72 . H723 . 0.958 no
loop_
_geom_angle_atom_site_label_1
_geom_angle_site_symmetry_1
_geom_angle_atom_site_label_2
_geom_angle_site_symmetry_2
_geom_angle_atom_site_label_3
_geom_angle_site_symmetry_3
_geom_angle
_geom_angle_publ_flag
C2 . N1 . N12 . 114.0(5) yes
N1 . C2 . C3 . 114.9(5) yes
N1 . C2 . C7 . 123.9(5) yes
C3 . C2 . C7 . 121.2(5) yes
C2 . C3 . C4 . 119.2(5) yes
C2 . C3 . Te10 . 117.4(4) yes
C4 . C3 . Te10 . 123.4(4) yes
C3 . C4 . C5 . 119.9(6) yes
C3 . C4 . H41 . 119.5 no
C5 . C4 . H41 . 120.6 no
C4 . C5 . C6 . 121.0(6) yes
C4 . C5 . H51 . 119.7 no
C6 . C5 . H51 . 119.3 no
C5 . C6 . C7 . 121.6(6) yes
C5 . C6 . H61 . 119.2 no
C7 . C6 . H61 . 119.2 no
C6 . C7 . C2 . 117.1(5) yes
C6 . C7 . Te8 . 120.7(4) yes
C2 . C7 . Te8 . 122.2(4) yes
C7 . Te8 . C9 . 94.4(2) yes
Te8 . C9 . H91 . 109.6 no
Te8 . C9 . H92 . 108.9 no
H91 . C9 . H92 . 109.4 no
Te8 . C9 . H93 . 109.4 no
H91 . C9 . H93 . 109.7 no
H92 . C9 . H93 . 109.8 no
C3 . Te10 . C11 . 95.4(3) yes
Te10 . C11 . H111 . 109.4 no
Te10 . C11 . H112 . 110.1 no
H111 . C11 . H112 . 108.4 no
Te10 . C11 . H113 . 110.5 no
H111 . C11 . H113 . 108.7 no
H112 . C11 . H113 . 109.8 no
N1 . N12 . C13 . 115.2(5) yes
N12 . C13 . C14 . 123.8(5) yes
N12 . C13 . C18 . 115.1(5) yes
C14 . C13 . C18 . 121.0(5) yes
C13 . C14 . C15 . 118.5(6) yes
C13 . C14 . Te21 . 122.1(4) yes
C15 . C14 . Te21 . 119.4(4) yes
C14 . C15 . C16 . 120.3(6) yes
C14 . C15 . H151 . 119.1 no
C16 . C15 . H151 . 120.6 no
C15 . C16 . C17 . 120.5(6) yes
C15 . C16 . H161 . 120.1 no
C17 . C16 . H161 . 119.4 no
C16 . C17 . C18 . 121.0(6) yes
C16 . C17 . H171 . 119.7 no
C18 . C17 . H171 . 119.3 no
C13 . C18 . C17 . 118.7(5) yes
C13 . C18 . Te19 . 119.1(4) yes
C17 . C18 . Te19 . 122.2(5) yes
C18 . Te19 . C20 . 95.2(2) yes
Te19 . C20 . H201 . 108.0 no
Te19 . C20 . H202 . 109.3 no
H201 . C20 . H202 . 110.5 no
Te19 . C20 . H203 . 109.1 no
H201 . C20 . H203 . 110.0 no
H202 . C20 . H203 . 110.0 no
C14 . Te21 . C22 . 94.2(3) yes
Te21 . C22 . H221 . 110.4 no
Te21 . C22 . H222 . 109.9 no
H221 . C22 . H222 . 108.0 no
Te21 . C22 . H223 . 109.8 no
H221 . C22 . H223 . 109.4 no
H222 . C22 . H223 . 109.3 no
C52 . N51 . N62 . 114.1(5) yes
N51 . C52 . C53 . 115.4(5) yes
N51 . C52 . C57 . 124.0(5) yes
C53 . C52 . C57 . 120.6(5) yes
C52 . C53 . C54 . 119.9(5) yes
C52 . C53 . Te60 . 117.1(4) yes
C54 . C53 . Te60 . 122.9(5) yes
C53 . C54 . C55 . 120.2(6) yes
C53 . C54 . H541 . 119.5 no
C55 . C54 . H541 . 120.3 no
C54 . C55 . C56 . 120.8(6) yes
C54 . C55 . H551 . 120.0 no
C56 . C55 . H551 . 119.2 no
C55 . C56 . C57 . 120.6(6) yes
C55 . C56 . H561 . 119.7 no
C57 . C56 . H561 . 119.7 no
C56 . C57 . C52 . 117.9(5) yes
C56 . C57 . Te58 . 120.1(4) yes
C52 . C57 . Te58 . 122.0(4) yes
C57 . Te58 . C59 . 95.4(3) yes
Te58 . C59 . H591 . 110.3 no
Te58 . C59 . H592 . 109.0 no
H591 . C59 . H592 . 108.6 no
Te58 . C59 . H593 . 111.0 no
H591 . C59 . H593 . 108.2 no
H592 . C59 . H593 . 109.8 no
C53 . Te60 . C61 . 95.6(3) yes
Te60 . C61 . H611 . 108.6 no
Te60 . C61 . H612 . 109.6 no
H611 . C61 . H612 . 109.2 no
Te60 . C61 . H613 . 109.1 no
H611 . C61 . H613 . 109.3 no
H612 . C61 . H613 . 110.9 no
N51 . N62 . C63 . 115.8(5) yes
N62 . C63 . C64 . 124.3(5) yes
N62 . C63 . C68 . 114.9(5) yes
C64 . C63 . C68 . 120.7(5) yes
C63 . C64 . C65 . 118.6(5) yes
C63 . C64 . Te71 . 121.7(4) yes
C65 . C64 . Te71 . 119.6(5) yes
C64 . C65 . C66 . 120.4(6) yes
C64 . C65 . H651 . 118.8 no
C66 . C65 . H651 . 120.7 no
C65 . C66 . C67 . 120.6(6) yes
C65 . C66 . H661 . 120.2 no
C67 . C66 . H661 . 119.2 no
C66 . C67 . C68 . 120.6(6) yes
C66 . C67 . H671 . 120.5 no
C68 . C67 . H671 . 118.9 no
C63 . C68 . C67 . 119.0(6) yes
C63 . C68 . Te69 . 119.1(4) yes
C67 . C68 . Te69 . 121.8(5) yes
C68 . Te69 . C70 . 93.9(3) yes
Te69 . C70 . H701 . 108.3 no
Te69 . C70 . H702 . 109.9 no
H701 . C70 . H702 . 110.4 no
Te69 . C70 . H703 . 108.4 no
H701 . C70 . H703 . 109.4 no
H702 . C70 . H703 . 110.3 no
C64 . Te71 . C72 . 95.1(3) yes
Te71 . C72 . H721 . 110.0 no
Te71 . C72 . H722 . 110.7 no
H721 . C72 . H722 . 109.0 no
Te71 . C72 . H723 . 108.8 no
H721 . C72 . H723 . 109.1 no
H722 . C72 . H723 . 109.3 no


_iucr_refine_instructions_details 
;
#
# Punched on 12/07/22 at 14:36:40
#
#LIST     12                                                                    
BLOCK SCALE X'S  U'S 
CONT ENANTIO 
RIDE C   (   4,X'S) H   (  41,X'S) 
RIDE C   (   5,X'S) H   (  51,X'S) 
RIDE C   (   6,X'S) H   (  61,X'S) 
RIDE C   (   9,X'S) H   (  91,X'S) H   (  92,X'S) H   (  93,X'S) 
RIDE C   (  11,X'S) H   ( 111,X'S) H   ( 112,X'S) H   ( 113,X'S) 
RIDE C   (  15,X'S) H   ( 151,X'S) 
RIDE C   (  16,X'S) H   ( 161,X'S) 
RIDE C   (  17,X'S) H   ( 171,X'S) 
RIDE C   (  20,X'S) H   ( 201,X'S) H   ( 202,X'S) H   ( 203,X'S) 
RIDE C   (  22,X'S) H   ( 221,X'S) H   ( 222,X'S) H   ( 223,X'S) 
RIDE C   (  54,X'S) H   ( 541,X'S) 
RIDE C   (  55,X'S) H   ( 551,X'S) 
RIDE C   (  56,X'S) H   ( 561,X'S) 
RIDE C   (  59,X'S) H   ( 591,X'S) H   ( 592,X'S) H   ( 593,X'S) 
RIDE C   (  61,X'S) H   ( 611,X'S) H   ( 612,X'S) H   ( 613,X'S) 
RIDE C   (  65,X'S) H   ( 651,X'S) 
RIDE C   (  66,X'S) H   ( 661,X'S) 
RIDE C   (  67,X'S) H   ( 671,X'S) 
RIDE C   (  70,X'S) H   ( 701,X'S) H   ( 702,X'S) H   ( 703,X'S) 
RIDE C   (  72,X'S) H   ( 721,X'S) H   ( 722,X'S) H   ( 723,X'S) 
END                                                                             
#
# Punched on 12/07/22 at 14:36:40
#
#LIST     16                                                                    
NO 
REM   HREST   START (DO NOT REMOVE THIS LINE) 
REM   HREST   END (DO NOT REMOVE THIS LINE) 
END                                                                             
;

# looking for PLATON_SQD.SQF 

# SQUEEZE RESULTS (Version = 291119) 
# Note: Data are Listed for all Voids in the P1 Unit Cell 
# i.e. Centre of Gravity, Solvent Accessible Volume, 
# Recovered number of Electrons in the Void and 
# Details about the Squeezed Material 
loop_
_platon_squeeze_void_nr
_platon_squeeze_void_average_x
_platon_squeeze_void_average_y
_platon_squeeze_void_average_z
_platon_squeeze_void_volume
_platon_squeeze_void_count_electrons
_platon_squeeze_void_content
1 0.263 0.345 0.252 41 2 ' '
2 0.737 0.845 0.747 41 2 ' '
_platon_squeeze_void_probe_radius 1.20
_platon_squeeze_details          ?
